# Supplementary material for: 2-[(1-Oxidopyridin-4-yl)sulfan­yl]benzoic acid
Source: Acta Crystallogr Sect E Struct Rep Online. 2014 May 10;70(Pt 6):o644. doi: 10.1107/S1600536814009854 (PMC4051023; doi:10.1107/S1600536814009854)
Supplement: Supplementary file 1 [file e-70-0o644-sup1.cif]

##############################################################################
#                                                                            #
# This CIF contains the data in a paper accepted for publication in          #
# Acta Crystallographica Section E. It conforms to the requirements of       #
# Notes for Authors for Acta Crystallographica Section E, and has been       #
# peer reviewed under the auspices of the IUCr Commission on Journals.       #
#                                                                            #
# Full details of the Crystallographic Information File format               #
# are given in the paper "The Crystallographic Information File (CIF):       #
# a New Standard Archive File for Crystallography" by S. R. Hall, F. H.      #
# Allen and I. D. Brown [Acta Cryst. (1991), A47, 655-685].                  #
#                                                                            #
# The current version of the core CIF dictionary is obtainable from          #
# ftp://ftp.iucr.org/pub/cif_core.dic.                                       #
#                                                                            #
# Software is freely available for graphical display of the structure(s)     #
# in this CIF. For information consult the CIF software page                 #
# http://www.iucr.org/resources/cif/software.                                #
#                                                                            #
# This file may be used for bona fide research purposes within the           #
# scientific community so long as proper attribution is given to the journal # 
# article from which it was obtained.                                        #
#                                                                            #
##############################################################################
data_I
_audit_creation_method     SHELXL-97
_database_code_depnum_ccdc_archive     'CCDC 1000546'
_chemical_name_systematic
;
2-[(1-Oxidopyridin-4-yl)sulfanyl]benzoic acid
;
_chemical_name_common
;
4-[(2-Carboxyphenyl)sulfanyl]pyridine <i>N</i>-oxide
;
_chemical_formula_moiety     'C12 H9 N O3 S'
_chemical_formula_sum     'C12 H9 N O3 S'
_chemical_formula_iupac     'C12 H9 N O3 S'
_chemical_formula_weight     247.26
_chemical_melting_point     505.0(10)
_symmetry_cell_setting     monoclinic
_symmetry_space_group_name_H-M     'P 21/c'
_symmetry_space_group_name_Hall     '-P 2ybc'
loop_
    _symmetry_equiv_pos_as_xyz
    'x, y, z'
    '-x, y+1/2, -z+1/2'
    '-x, -y, -z'
    'x, -y-1/2, z-1/2'
_cell_length_a     8.9894(8)
_cell_length_b     5.7373(3)
_cell_length_c     22.5855(18)
_cell_angle_alpha     90.00
_cell_angle_beta     111.348(4)
_cell_angle_gamma     90.00
_cell_volume     1084.92(14)
_cell_formula_units_Z     4
_cell_measurement_reflns_used     3414
_cell_measurement_theta_min     2.910
_cell_measurement_theta_max     27.485
_cell_measurement_temperature     295
_exptl_crystal_description     block
_exptl_crystal_colour     pale-yellow
_exptl_crystal_size_max     0.385
_exptl_crystal_size_mid     0.091
_exptl_crystal_size_min     0.076
_exptl_crystal_density_diffrn     1.514
_exptl_crystal_density_meas     ?
_exptl_crystal_density_method     'not measured'
_exptl_crystal_F_000     512
_exptl_absorpt_coefficient_mu     0.292
_exptl_absorpt_correction_type     multi-scan
_exptl_absorpt_process_details     '(SADABS; Sheldrick, 2002)'
_exptl_absorpt_correction_T_min     0.9439
_exptl_absorpt_correction_T_max     0.9658
_diffrn_ambient_temperature     295
_diffrn_radiation_type     MoK\a
_diffrn_radiation_wavelength     0.71073
_diffrn_radiation_source     'fine-focus sealed tube'
_diffrn_radiation_monochromator     graphite
_diffrn_measurement_device_type     'Bruker--Nonius KappaCCD'
_diffrn_measurement_device     '95mm CCD camera on \k-goniostat'
_diffrn_measurement_method     'CCD rotation images, thick slices'
_diffrn_detector_area_resol_mean     ?
_diffrn_reflns_number     7031
_diffrn_reflns_av_R_equivalents     0.0632
_diffrn_reflns_av_sigmaI/netI     0.0931
_diffrn_reflns_theta_min     3.62
_diffrn_reflns_theta_max     27.47
_diffrn_reflns_theta_full     27.47
_diffrn_measured_fraction_theta_max     0.982
_diffrn_measured_fraction_theta_full     0.982
_diffrn_reflns_limit_h_min     -11
_diffrn_reflns_limit_h_max     8
_diffrn_reflns_limit_k_min     -6
_diffrn_reflns_limit_k_max     7
_diffrn_reflns_limit_l_min     -29
_diffrn_reflns_limit_l_max     25
_diffrn_standards_number     0
_diffrn_standards_interval_count     ?
_diffrn_standards_interval_time     0
_diffrn_standards_decay_%     0
_refine_special_details
;
Refinement of <i>F</i>^2^ against ALL reflections. The weighted <i>R</i>-factor
<i>wR</i> and goodness of fit <i>S</i> are based on <i>F</i>^2^, conventional
<i>R</i>-factors <i>R</i> are based on <i>F</i>, with <i>F</i> set to zero for
negative <i>F</i>^2^. The threshold expression of <i>F</i>^2^ >
\s(<i>F</i>^2^) is used only for calculating <i>R</i>-factors(gt) <i>etc</i>.
and is not relevant to the choice of reflections for refinement.
<i>R</i>-factors based on <i>F</i>^2^ are statistically about twice as large
as those based on <i>F</i>, and <i>R</i>- factors based on ALL data will be
even larger.
;
_reflns_number_total     2439
_reflns_number_gt     1209
_reflns_threshold_expression     I>2\s(I)
_refine_ls_structure_factor_coef     Fsqd
_refine_ls_matrix_type     full
_refine_ls_R_factor_all     0.1346
_refine_ls_R_factor_gt     0.0478
_refine_ls_wR_factor_gt     0.0997
_refine_ls_wR_factor_ref     0.1322
_refine_ls_goodness_of_fit_ref     0.962
_refine_ls_restrained_S_all     0.962
_refine_ls_number_reflns     2439
_refine_ls_number_parameters     154
_refine_ls_number_restraints     0
_refine_ls_hydrogen_treatment     constr
_refine_ls_weighting_scheme     calc
_refine_ls_weighting_details
         'calc w=1/[\s^2^(Fo^2^)+(0.0604P)^2^+0.0000P] where P=(Fo^2^+2Fc^2^)/3'
_atom_sites_solution_hydrogens     geom
_atom_sites_solution_primary     direct
_atom_sites_solution_secondary     difmap
_refine_ls_shift/su_max     0.000
_refine_ls_shift/su_mean     0.000
_refine_diff_density_max     0.222
_refine_diff_density_min     -0.269
_refine_ls_extinction_method     none
_refine_ls_extinction_coef     ?
loop_
    _atom_type_symbol
    _atom_type_description
    _atom_type_scat_dispersion_real
    _atom_type_scat_dispersion_imag
    _atom_type_scat_source
    'C' 'C' 0.0033 0.0016
                         'International Tables Vol C Tables 4.2.6.8 and 6.1.1.4'
    'H' 'H' 0.0000 0.0000
                         'International Tables Vol C Tables 4.2.6.8 and 6.1.1.4'
    'N' 'N' 0.0061 0.0033
                         'International Tables Vol C Tables 4.2.6.8 and 6.1.1.4'
    'O' 'O' 0.0106 0.0060
                         'International Tables Vol C Tables 4.2.6.8 and 6.1.1.4'
    'S' 'S' 0.1246 0.1234
                         'International Tables Vol C Tables 4.2.6.8 and 6.1.1.4'
_computing_data_collection     'COLLECT (Hooft, 2004)'
_computing_cell_refinement     'SCALEPACK (Otwinowski & Minor, 1997)'
_computing_data_reduction     'DENZO and SCALEPACK (Otwinowski & Minor, 1997)'
_computing_structure_solution     'SHELXS97 (Sheldrick, 2008)'
_computing_structure_refinement     'SHELXL97 (Sheldrick, 2008)'
_computing_molecular_graphics
 'ORTEP-3 for Windows (Farrugia, 2012) and Mercury (Macrae <i>et al.</i>, 2006)'
_computing_publication_material     'WinGX (Farrugia, 2012)'
loop_
    _atom_site_type_symbol
    _atom_site_label
    _atom_site_fract_x
    _atom_site_fract_y
    _atom_site_fract_z
    _atom_site_U_iso_or_equiv
    _atom_site_adp_type
    _atom_site_calc_flag
    _atom_site_refinement_flags
    _atom_site_occupancy
    _atom_site_symmetry_multiplicity
    _atom_site_disorder_assembly
    _atom_site_disorder_group
    S S1 0.36646(9) 0.99831(11) 0.85995(4) 0.0459(3) Uani d . 1 1 . .
    N N1 0.8447(3) 0.8084(4) 1.00615(11) 0.0418(6) Uani d . 1 1 . .
    O O3 0.9856(2) 0.7555(3) 1.05129(10) 0.0536(6) Uani d . 1 1 . .
    C C2 0.2227(3) 0.5798(4) 0.80591(13) 0.0404(7) Uani d . 1 1 . .
    C C8 0.5518(3) 0.9125(4) 0.91490(13) 0.0365(7) Uani d . 1 1 . .
    O O2 0.2993(3) 0.5340(3) 0.91821(10) 0.0550(6) Uani d . 1 1 . .
    C C9 0.6268(4) 1.0653(5) 0.96478(14) 0.0424(7) Uani d . 1 1 . .
    H H9 0.5781 1.2055 0.9678 0.051 Uiso calc R 1 1 . .
    C C3 0.3100(3) 0.7755(4) 0.80100(13) 0.0391(7) Uani d . 1 1 . .
    C C12 0.6304(4) 0.7070(4) 0.91254(13) 0.0436(7) Uani d . 1 1 . .
    H H12 0.5838 0.6015 0.8797 0.052 Uiso calc R 1 1 . .
    O O1 0.0548(3) 0.4332(4) 0.85447(10) 0.0701(7) Uani d . 1 1 . .
    H H1 0.0447 0.4003 0.8881 0.105 Uiso calc R 1 1 . .
    C C11 0.7762(4) 0.6582(5) 0.95814(13) 0.0436(7) Uani d . 1 1 . .
    H H11 0.8283 0.5202 0.9559 0.052 Uiso calc R 1 1 . .
    C C1 0.1974(4) 0.5164(4) 0.86591(14) 0.0412(7) Uani d . 1 1 . .
    C C10 0.7716(3) 1.0091(5) 1.00914(14) 0.0449(7) Uani d . 1 1 . .
    H H10 0.8208 1.1123 1.0423 0.054 Uiso calc R 1 1 . .
    C C7 0.1627(3) 0.4318(5) 0.75358(14) 0.0475(8) Uani d . 1 1 . .
    H H7 0.1032 0.3020 0.7559 0.057 Uiso calc R 1 1 . .
    C C4 0.3364(4) 0.8171(5) 0.74496(14) 0.0479(8) Uani d . 1 1 . .
    H H4 0.3944 0.9475 0.7417 0.058 Uiso calc R 1 1 . .
    C C6 0.1904(4) 0.4752(5) 0.69837(15) 0.0547(9) Uani d . 1 1 . .
    H H6 0.1501 0.3743 0.6640 0.066 Uiso calc R 1 1 . .
    C C5 0.2771(4) 0.6664(5) 0.69418(15) 0.0547(9) Uani d . 1 1 . .
    H H5 0.2961 0.6948 0.6570 0.066 Uiso calc R 1 1 . .
loop_
    _atom_site_aniso_label
    _atom_site_aniso_U_11
    _atom_site_aniso_U_22
    _atom_site_aniso_U_33
    _atom_site_aniso_U_12
    _atom_site_aniso_U_13
    _atom_site_aniso_U_23
    S1 0.0487(5) 0.0341(4) 0.0473(5) 0.0058(3) 0.0083(4) -0.0015(3)
    N1 0.0359(15) 0.0498(14) 0.0394(15) -0.0031(11) 0.0133(12) -0.0002(11)
    O3 0.0345(12) 0.0743(13) 0.0455(13) -0.0009(10) 0.0070(10) 0.0051(10)
    C2 0.0355(17) 0.0401(15) 0.0361(18) 0.0094(13) 0.0016(14) 0.0025(12)
    C8 0.0408(17) 0.0326(14) 0.0384(17) -0.0036(12) 0.0170(14) 0.0023(11)
    O2 0.0559(15) 0.0636(13) 0.0380(13) -0.0129(11) 0.0082(11) -0.0030(10)
    C9 0.0426(19) 0.0406(15) 0.0464(19) -0.0015(13) 0.0192(16) -0.0058(13)
    C3 0.0358(17) 0.0357(15) 0.0392(18) 0.0079(12) 0.0057(14) 0.0021(12)
    C12 0.048(2) 0.0387(16) 0.0397(18) -0.0008(13) 0.0112(16) -0.0040(12)
    O1 0.0446(15) 0.1016(18) 0.0569(16) -0.0104(13) 0.0099(12) 0.0222(12)
    C11 0.0444(19) 0.0396(16) 0.0450(19) 0.0040(13) 0.0141(16) 0.0000(13)
    C1 0.0393(19) 0.0321(14) 0.0475(19) 0.0039(13) 0.0103(15) 0.0017(12)
    C10 0.0448(19) 0.0461(17) 0.0455(19) -0.0097(15) 0.0186(16) -0.0086(13)
    C7 0.0404(19) 0.0429(16) 0.047(2) 0.0015(13) 0.0015(16) -0.0013(13)
    C4 0.042(2) 0.0533(18) 0.044(2) 0.0037(14) 0.0105(16) 0.0047(14)
    C6 0.053(2) 0.062(2) 0.039(2) 0.0083(16) 0.0039(16) -0.0118(15)
    C5 0.057(2) 0.064(2) 0.041(2) 0.0121(17) 0.0157(17) 0.0040(15)
_geom_special_details
;
All e.s.d.'s (except the e.s.d. in the dihedral angle between two l.s. planes)
are estimated using the full covariance matrix. The cell e.s.d.'s are taken
into account individually in the estimation of e.s.d.'s in distances, angles
and torsion angles; correlations between e.s.d.'s in cell parameters are only
used when they are defined by crystal symmetry. An approximate (isotropic)
treatment of cell e.s.d.'s is used for estimating e.s.d.'s involving l.s.
planes.
;
loop_
    _geom_bond_atom_site_label_1
    _geom_bond_atom_site_label_2
    _geom_bond_site_symmetry_2
    _geom_bond_distance
    _geom_bond_publ_flag
    S1 C8 . 1.747(3) ?
    S1 C3 . 1.781(3) ?
    N1 C10 . 1.339(3) ?
    N1 O3 . 1.341(3) ?
    N1 C11 . 1.346(3) ?
    C2 C7 . 1.395(4) ?
    C2 C3 . 1.397(4) ?
    C2 C1 . 1.498(4) ?
    C8 C12 . 1.385(4) ?
    C8 C9 . 1.393(4) ?
    O2 C1 . 1.207(3) ?
    C9 C10 . 1.361(4) ?
    C9 H9 . 0.9300 ?
    C3 C4 . 1.391(4) ?
    C12 C11 . 1.369(4) ?
    C12 H12 . 0.9300 ?
    O1 C1 . 1.302(3) ?
    O1 H1 . 0.8200 ?
    C11 H11 . 0.9300 ?
    C10 H10 . 0.9300 ?
    C7 C6 . 1.380(4) ?
    C7 H7 . 0.9300 ?
    C4 C5 . 1.379(4) ?
    C4 H4 . 0.9300 ?
    C6 C5 . 1.369(4) ?
    C6 H6 . 0.9300 ?
    C5 H5 . 0.9300 ?
loop_
    _geom_angle_atom_site_label_1
    _geom_angle_atom_site_label_2
    _geom_angle_atom_site_label_3
    _geom_angle_site_symmetry_1
    _geom_angle_site_symmetry_3
    _geom_angle
    _geom_angle_publ_flag
    C8 S1 C3 . . 105.49(12) ?
    C10 N1 O3 . . 120.1(2) ?
    C10 N1 C11 . . 120.2(3) ?
    O3 N1 C11 . . 119.7(2) ?
    C7 C2 C3 . . 118.5(3) ?
    C7 C2 C1 . . 118.7(3) ?
    C3 C2 C1 . . 122.8(2) ?
    C12 C8 C9 . . 117.6(3) ?
    C12 C8 S1 . . 125.5(2) ?
    C9 C8 S1 . . 116.9(2) ?
    C10 C9 C8 . . 119.9(3) ?
    C10 C9 H9 . . 120.1 ?
    C8 C9 H9 . . 120.1 ?
    C4 C3 C2 . . 119.8(2) ?
    C4 C3 S1 . . 117.4(2) ?
    C2 C3 S1 . . 122.2(2) ?
    C11 C12 C8 . . 120.5(3) ?
    C11 C12 H12 . . 119.8 ?
    C8 C12 H12 . . 119.8 ?
    C1 O1 H1 . . 109.5 ?
    N1 C11 C12 . . 120.4(3) ?
    N1 C11 H11 . . 119.8 ?
    C12 C11 H11 . . 119.8 ?
    O2 C1 O1 . . 124.5(3) ?
    O2 C1 C2 . . 123.6(3) ?
    O1 C1 C2 . . 111.8(3) ?
    N1 C10 C9 . . 121.5(3) ?
    N1 C10 H10 . . 119.3 ?
    C9 C10 H10 . . 119.3 ?
    C6 C7 C2 . . 121.0(3) ?
    C6 C7 H7 . . 119.5 ?
    C2 C7 H7 . . 119.5 ?
    C5 C4 C3 . . 120.5(3) ?
    C5 C4 H4 . . 119.8 ?
    C3 C4 H4 . . 119.8 ?
    C5 C6 C7 . . 120.1(3) ?
    C5 C6 H6 . . 120.0 ?
    C7 C6 H6 . . 120.0 ?
    C6 C5 C4 . . 120.2(3) ?
    C6 C5 H5 . . 119.9 ?
    C4 C5 H5 . . 119.9 ?
loop_
    _geom_torsion_atom_site_label_1
    _geom_torsion_atom_site_label_2
    _geom_torsion_atom_site_label_3
    _geom_torsion_atom_site_label_4
    _geom_torsion_site_symmetry_1
    _geom_torsion_site_symmetry_2
    _geom_torsion_site_symmetry_3
    _geom_torsion_site_symmetry_4
    _geom_torsion
    _geom_torsion_publ_flag
    C3 S1 C8 C12 . . . . -2.5(3) ?
    C3 S1 C8 C9 . . . . 176.8(2) ?
    C12 C8 C9 C10 . . . . -0.5(4) ?
    S1 C8 C9 C10 . . . . -179.9(2) ?
    C7 C2 C3 C4 . . . . -0.6(4) ?
    C1 C2 C3 C4 . . . . 176.4(2) ?
    C7 C2 C3 S1 . . . . 170.4(2) ?
    C1 C2 C3 S1 . . . . -12.5(4) ?
    C8 S1 C3 C4 . . . . -99.3(2) ?
    C8 S1 C3 C2 . . . . 89.5(2) ?
    C9 C8 C12 C11 . . . . 0.3(4) ?
    S1 C8 C12 C11 . . . . 179.6(2) ?
    C10 N1 C11 C12 . . . . -1.0(4) ?
    O3 N1 C11 C12 . . . . 178.4(2) ?
    C8 C12 C11 N1 . . . . 0.5(4) ?
    C7 C2 C1 O2 . . . . 137.2(3) ?
    C3 C2 C1 O2 . . . . -39.8(4) ?
    C7 C2 C1 O1 . . . . -40.6(3) ?
    C3 C2 C1 O1 . . . . 142.3(3) ?
    O3 N1 C10 C9 . . . . -178.6(2) ?
    C11 N1 C10 C9 . . . . 0.8(4) ?
    C8 C9 C10 N1 . . . . -0.1(4) ?
    C3 C2 C7 C6 . . . . 0.8(4) ?
    C1 C2 C7 C6 . . . . -176.3(3) ?
    C2 C3 C4 C5 . . . . -0.1(4) ?
    S1 C3 C4 C5 . . . . -171.6(2) ?
    C2 C7 C6 C5 . . . . -0.4(4) ?
    C7 C6 C5 C4 . . . . -0.4(5) ?
    C3 C4 C5 C6 . . . . 0.6(5) ?
loop_
    _geom_hbond_atom_site_label_D
    _geom_hbond_atom_site_label_H
    _geom_hbond_atom_site_label_A
    _geom_hbond_site_symmetry_A
    _geom_hbond_distance_DH
    _geom_hbond_distance_HA
    _geom_hbond_distance_DA
    _geom_hbond_angle_DHA
    C11 H11 O3 3_767 0.93 2.35 3.255(3) 164.0
    O1 H1 O3 3_667 0.82 1.74 2.530(3) 162.0
data_global
_journal_date_recd_electronic     2014-04-16
_journal_date_accepted     2014-05-01
_journal_name_full     'Acta Crystallographica, Section E'
_journal_year     2014
_journal_volume     70
_journal_issue      6
_journal_page_first     o644
_journal_page_last     o644
_journal_paper_category     QO
_journal_paper_doi     10.1107/S1600536814009854
_journal_coeditor_code     LH5700
_publ_contact_author_name     'Dr. Rodolfo Moreno-Fuquen'
_publ_contact_author_address
;
Departamento de Qu\'imica
Facultad de Ciencias
Universidad del Valle
Apartado 25360
Santiago de Cali,
Colombia
;
_publ_contact_author_email     'rodimo26@yahoo.es'
_publ_contact_author_fax     '57 23 392440'
_publ_contact_author_phone     '57 23 393248'
_publ_section_title
;
2-[(1-Oxidopyridin-4-yl)sulfanyl]benzoic acid
;
loop_
    _publ_author_name
    _publ_author_address
    'Moreno-Fuquen, Rodolfo'
;
Departamento de Qu\'imica -- Facultad de Ciencias,
Universidad del Valle
Apartado 25360, Santiago de Cali,
Colombia
;
    'Valencia, Leidy'
;
Departamento de Qu\'imica -- Facultad de Ciencias,
Universidad del Valle
Apartado 25360, Santiago de Cali,
Colombia
;
    'Ellena, Javier'
;
Instituto de F\'isica de S\~ao Carlos, IFSC,
Universidade de S\~ao Paulo, USP,
S\~ao Carlos, SP,
Brasil
;
_exptl_special_details
;
IR spectra was recorded on a FT---IR SHIMADZU
IR-Affinity-1 spectrophotometer. White crystals; m.p 505(1)K.
^1^H NMR [400 MHz DMSO-d6,\d(ppm)] 13.38 (s, 1H, COOH),
8.22 (d, 2H, H-a J=7.20), 7.93 (d, 1H, H-c J=7.6 ),
7.47 (t, 1H, H-e J= 7.6), 7.42 (d, 2H, H-b J= 6.8),  7.33 (t, 1H, H-d J=7.6),
7.10 (d, 1H, H-f J= 6). ^13^C NMR: \d(ppm) in DMSO: 28.6 (CH~3~),
167.8 (COOH), 140.0 (C-1), 138.0 (C-9), 133.2 (C-6), 131.7 (C-3),
131.3 (C-8), 131.0 (C-2), 130.3 (C-4), 129.6 (C-5),  126.8 (C-7).
IR. (KBr, cm^-1^): 1462.11 and 1434.14 (aromatic, C=C) 751.31 and
833.29 (aromatic, C-H), 1304.90 (N-O), 1700 (C=O), 1177.59 (C-O).
;
_iucr_refine_instructions_details
;
TITL import in P 21/n
CELL  0.71073   8.9894   5.7373  22.5855   90.000  111.348   90.000
ZERR     4.00   0.0008   0.0003   0.0018    0.000    0.004    0.000
LATT   1
SYMM  - X, 1/2 + Y, 1/2 - Z
SFAC  C    H    N    O    S
UNIT  48   36   4    12   4
MERG   2
FMAP   2
PLAN   20
SIZE     0.12   0.17   0.20
ACTA
BOND   $H
CONF
L.S.  15
TEMP    20.00
MPLA C2 C3 C4 C5 C6 C7
MPLA C8 C9 C10 N1 C11 C12
EQIV $1 -x+2,-y+1,-z+2
EQIV $2 -x+1,-y+1,-z+2
HTAB C11 O3_$1
HTAB O1 O3_$2
HTAB O1 N1_$2
WGHT    0.060400
FVAR       0.31735
S1    5    0.366458    0.998313    0.859951    11.00000    0.04872    0.03412 =
         0.04727   -0.00152    0.00831    0.00579
N1    3    0.844673    0.808446    1.006145    11.00000    0.03593    0.04975 =
         0.03945   -0.00022    0.01327   -0.00307
O3    4    0.985648    0.755541    1.051294    11.00000    0.03452    0.07432 =
         0.04553    0.00508    0.00704   -0.00092
C2    1    0.222703    0.579797    0.805912    11.00000    0.03547    0.04009 =
         0.03605    0.00249    0.00164    0.00944
C8    1    0.551795    0.912482    0.914902    11.00000    0.04081    0.03258 =
         0.03836    0.00226    0.01702   -0.00356
O2    4    0.299323    0.534025    0.918209    11.00000    0.05585    0.06363 =
         0.03802   -0.00296    0.00818   -0.01294
C9    1    0.626813    1.065306    0.964783    11.00000    0.04264    0.04059 =
         0.04641   -0.00584    0.01919   -0.00146
AFIX  43
H9    2    0.578078    1.205492    0.967772    11.00000   -1.20000
AFIX   0
C3    1    0.310011    0.775470    0.801003    11.00000    0.03584    0.03573 =
         0.03916    0.00206    0.00573    0.00795
C12   1    0.630417    0.707002    0.912541    11.00000    0.04842    0.03867 =
         0.03966   -0.00397    0.01119   -0.00082
AFIX  43
H12   2    0.583811    0.601484    0.879739    11.00000   -1.20000
AFIX   0
O1    4    0.054805    0.433223    0.854466    11.00000    0.04465    0.10163 =
         0.05689    0.02218    0.00990   -0.01038
AFIX  83
H1    2    0.044744    0.400255    0.888139    11.00000   -1.50000
AFIX   0
C11   1    0.776212    0.658162    0.958144    11.00000    0.04438    0.03965 =
         0.04503    0.00003    0.01409    0.00398
AFIX  43
H11   2    0.828298    0.520230    0.955942    11.00000   -1.20000
AFIX   0
C1    1    0.197404    0.516356    0.865908    11.00000    0.03931    0.03209 =
         0.04748    0.00168    0.01029    0.00388
C10   1    0.771564    1.009094    1.009137    11.00000    0.04480    0.04610 =
         0.04550   -0.00859    0.01856   -0.00971
AFIX  43
H10   2    0.820818    1.112270    1.042258    11.00000   -1.20000
AFIX   0
C7    1    0.162735    0.431820    0.753576    11.00000    0.04042    0.04285 =
         0.04703   -0.00126    0.00151    0.00152
AFIX  43
H7    2    0.103197    0.301962    0.755914    11.00000   -1.20000
AFIX   0
C4    1    0.336382    0.817111    0.744964    11.00000    0.04224    0.05330 =
         0.04394    0.00471    0.01051    0.00369
AFIX  43
H4    2    0.394396    0.947494    0.741706    11.00000   -1.20000
AFIX   0
C6    1    0.190406    0.475172    0.698365    11.00000    0.05285    0.06156 =
         0.03888   -0.01176    0.00392    0.00829
AFIX  43
H6    2    0.150097    0.374331    0.663958    11.00000   -1.20000
AFIX   0
C5    1    0.277099    0.666390    0.694177    11.00000    0.05707    0.06444 =
         0.04089    0.00403    0.01571    0.01205
AFIX  43
H5    2    0.296075    0.694753    0.657000    11.00000   -1.20000
HKLF 4
REM  import in P 21/n
REM R1 =  0.0478 for   1209 Fo > 4sig(Fo)  and  0.1346 for all   2439 data
REM    154 parameters refined using      0 restraints
END
WGHT      0.0604      0.0000
REM Highest difference peak  0.222,  deepest hole -0.269,  1-sigma level  0.060
Q1    1   1.0204  1.0053  1.0622  11.00000  0.05    0.22
Q2    1   0.0794  0.2664  0.9061  11.00000  0.05    0.21
Q3    1   0.5096  1.3258  0.9535  11.00000  0.05    0.21
Q4    1   0.3586  1.0905  0.7488  11.00000  0.05    0.21
Q5    1   0.7693  1.0220  1.1019  11.00000  0.05    0.20
Q6    1   0.4515  0.7498  0.6281  11.00000  0.05    0.20
Q7    1   0.9072  1.2826  1.1057  11.00000  0.05    0.20
Q8    1   0.3677  1.2293  0.8637  11.00000  0.05    0.20
Q9    1   0.0059  0.2802  0.7622  11.00000  0.05    0.20
Q10   1   0.6215  1.0033  0.9164  11.00000  0.05    0.19
Q11   1   1.0446  0.7092  1.0077  11.00000  0.05    0.19
Q12   1   0.9631  1.2827  1.0460  11.00000  0.05    0.19
Q13   1   0.4452  1.1702  0.8046  11.00000  0.05    0.18
Q14   1   0.5512  1.4211  0.9571  11.00000  0.05    0.18
Q15   1   0.4616  0.4873  0.9239  11.00000  0.05    0.17
Q16   1   0.3496  0.6736  0.6392  11.00000  0.05    0.17
Q17   1   0.6001  0.8812  0.8996  11.00000  0.05    0.17
Q18   1   0.9589  0.5985  1.0533  11.00000  0.05    0.17
Q19   1   0.9921  1.1448  1.0740  11.00000  0.05    0.17
Q20   1   0.4507  1.1797  0.9581  11.00000  0.05    0.17
;
