# Supplementary material for: 2-[(1-Oxidopyridin-4-yl)sulfan­yl]benzoic acid
Source: Acta Crystallogr Sect E Struct Rep Online. 2014 May 10;70(Pt 6):o644. doi: 10.1107/S1600536814009854 (PMC4051023; doi:10.1107/S1600536814009854)
Supplement: Supplementary file 2 [file e-70-0o644-Isup2.hkl]

# 
# h,k,l, Fc-squared, Fo-squared, sigma(Fo-squared) and status flag 
# 
data_I
_shelx_title ' import in P 21/n' 
_shelx_refln_list_code          4 
_shelx_F_calc_maximum      121.53 
_exptl_crystal_F_000       512.00 
_reflns_d_resolution_high  0.7704 
 
loop_ 
 _symmetry_equiv_pos_as_xyz 
 'x, y, z' 
 '-x, y+1/2, -z+1/2' 
 '-x, -y, -z' 
 'x, -y-1/2, z-1/2' 
 
_cell_length_a     8.9894 
_cell_length_b     5.7373 
_cell_length_c    22.5855 
_cell_angle_alpha  90.000 
_cell_angle_beta  111.348 
_cell_angle_gamma  90.000 
 
_shelx_F_squared_multiplier     1.000 
 
loop_ 
 _refln_index_h 
 _refln_index_k 
 _refln_index_l 
 _refln_F_squared_calc 
 _refln_F_squared_meas 
 _refln_F_squared_sigma 
 _refln_observed_status 
   2   0   0    10572.62     9441.86    240.29 o 
   3   0   0     2597.04     2587.37     65.62 o 
   4   0   0      243.54      235.84     13.28 o 
   5   0   0     1789.83     1865.84     55.65 o 
   6   0   0      708.20      713.05     31.89 o 
   7   0   0      315.85      397.77     25.56 o 
   8   0   0        8.89        9.93     16.88 o 
   9   0   0        0.26       -9.93     18.87 o 
  10   0   0       18.15       55.60     37.73 o 
   1   1   0       55.70       57.67      2.09 o 
   2   1   0     3738.58     3545.29     62.10 o 
   3   1   0     1801.03     1845.86     33.59 o 
   4   1   0      887.92      907.43     20.97 o 
   5   1   0        9.43        8.07      6.31 o 
   6   1   0      200.08      198.98     11.04 o 
   7   1   0       11.46       21.40      8.88 o 
   8   1   0       43.24       34.62     15.43 o 
   9   1   0       68.21       76.70     27.31 o 
  10   1   0        1.74       -9.15     33.26 o 
   0   2   0     4808.24     4391.48    122.91 o 
   1   2   0      712.72      723.30     11.66 o 
   2   2   0     1091.02     1087.47     18.76 o 
   3   2   0      145.04      163.76      6.37 o 
   4   2   0      377.48      374.37     11.40 o 
   5   2   0      483.46      487.08     17.34 o 
   6   2   0       33.86       24.77      7.63 o 
   7   2   0      691.10      719.75     30.53 o 
   8   2   0        0.51       -1.21     12.41 o 
   9   2   0       19.91        0.99     20.35 o 
  10   2   0        7.25        7.68     27.27 o 
   1   3   0       67.90       84.52      6.76 o 
   2   3   0       85.30       79.33      3.23 o 
   3   3   0      131.21      131.13      5.66 o 
   4   3   0        1.06       -2.85      3.35 o 
   5   3   0       23.98       20.85      5.52 o 
   6   3   0      171.37      140.93      9.59 o 
   7   3   0      118.10       99.82     11.96 o 
   8   3   0        4.75       -0.07     18.37 o 
   9   3   0       40.89       21.84     28.79 o 
   0   4   0     1968.06     1900.44     80.43 o 
   1   4   0       65.85       57.95      4.62 o 
   2   4   0       94.23      109.36      8.43 o 
   3   4   0      625.87      665.90     17.63 o 
   4   4   0      214.71      220.06     11.05 o 
   5   4   0      148.74      144.18     12.39 o 
   6   4   0      204.34      174.13     11.91 o 
   7   4   0       80.80       60.72     12.06 o 
   8   4   0       17.71       26.81     24.82 o 
   9   4   0        1.86       -8.94     41.70 o 
   1   5   0       90.78      105.30      6.75 o 
   2   5   0       32.94       29.79      9.83 o 
   3   5   0       97.46      104.63      9.21 o 
   4   5   0        1.09       -4.38     11.87 o 
   5   5   0        0.37       16.88     14.89 o 
   6   5   0        4.40       16.88     24.82 o 
   7   5   0        9.11      -11.91     21.84 o 
   8   5   0       23.49       43.69     30.78 o 
   0   6   0      168.78      119.15     26.81 o 
   1   6   0       41.34       49.20     15.79 o 
   2   6   0      131.99      139.62     13.02 o 
   3   6   0       39.76       30.14     11.39 o 
   4   6   0       74.60       85.69     24.33 o 
   5   6   0       28.06       27.44     24.82 o 
   6   6   0        8.27      -13.90     19.86 o 
   1   7   0        1.96       -1.99     24.82 o 
   2   7   0       19.97       16.88     37.73 o 
   3   7   0        0.52       57.59     38.72 o 
 -10   1   1       19.81      -19.19     20.28 o 
  -9   1   1      102.62       84.23     20.28 o 
  -8   1   1      412.60      508.52     30.95 o 
  -7   1   1       68.36       66.62     10.49 o 
  -6   1   1       12.76        6.91      6.04 o 
  -5   1   1     2151.70     2391.87     45.65 o 
  -4   1   1     2498.36     2558.95     46.64 o 
  -3   1   1      733.50      749.25     15.90 o 
  -2   1   1     7790.67     7299.90    120.14 o 
  -1   1   1       17.91       14.48      1.64 o 
   0   1   1     1086.83      882.39     56.53 o 
   1   1   1     9136.73     8336.01    109.16 o 
   2   1   1     4868.32     4671.12     78.92 o 
   3   1   1      868.54      838.47     18.17 o 
   4   1   1      130.21      128.82      7.16 o 
   5   1   1       94.39       96.45      8.15 o 
   6   1   1      106.13      102.55      9.13 o 
   7   1   1      420.07      392.76     27.80 o 
   8   1   1       46.52       33.38     13.57 o 
   9   1   1       90.16       92.69     22.17 o 
  10   1   1       50.70       51.60     23.69 o 
 -10   2   1       22.66       21.41     19.78 o 
  -9   2   1        1.47       11.16     14.07 o 
  -8   2   1      137.03      108.45     17.07 o 
  -7   2   1       43.21       40.43      8.86 o 
  -6   2   1      697.02      754.38     22.54 o 
  -5   2   1        7.05        3.19      5.34 o 
  -4   2   1       14.13       10.52      3.92 o 
  -3   2   1        0.10        3.94      3.68 o 
  -2   2   1      153.94      143.07      4.96 o 
  -1   2   1      465.36      443.28     11.31 o 
   0   2   1      143.13      131.67      4.38 o 
   1   2   1        1.27        2.89      1.35 o 
   2   2   1     1184.42     1194.59     20.98 o 
   3   2   1       10.71        7.38      2.58 o 
   4   2   1      749.37      819.03     18.58 o 
   5   2   1       33.27       39.03      6.22 o 
   6   2   1       10.29        9.40      6.52 o 
   7   2   1       58.55       45.89     13.06 o 
   8   2   1       18.19        7.84     15.39 o 
   9   2   1        5.30        7.33     17.74 o 
  10   2   1        9.48       23.23     22.34 o 
 -10   3   1        7.39       23.83     34.75 o 
  -9   3   1       25.81       56.40     38.72 o 
  -8   3   1      130.76      156.25     18.34 o 
  -7   3   1       31.21       37.24      9.95 o 
  -6   3   1       84.46       88.96     10.68 o 
  -5   3   1      362.26      394.51     12.45 o 
  -4   3   1      263.88      243.39     10.61 o 
  -3   3   1        0.82        0.55      2.42 o 
  -2   3   1      314.25      274.67      6.03 o 
  -1   3   1      213.18      167.51      7.02 o 
   0   3   1      162.04      169.90      3.95 o 
   1   3   1      877.34      956.97     15.44 o 
   2   3   1      595.72      601.54     12.43 o 
   3   3   1      775.04      841.94     17.47 o 
   4   3   1       16.46        6.75      4.38 o 
   5   3   1      157.25      158.23      8.49 o 
   6   3   1       15.35        7.31      6.21 o 
   7   3   1     1007.43     1153.56     37.60 o 
   8   3   1      178.22      152.84     48.16 o 
   9   3   1      123.20       84.89     24.57 o 
  -9   4   1        2.60       16.88     27.80 o 
  -8   4   1       17.38       39.72     34.75 o 
  -7   4   1       12.16       10.34      8.34 o 
  -6   4   1        7.03        3.71      6.17 o 
  -5   4   1       36.30       28.79      5.65 o 
  -4   4   1        1.39        3.43      3.34 o 
  -3   4   1        3.45        2.73      5.46 o 
  -2   4   1      305.59      340.57     14.74 o 
  -1   4   1        0.11       -0.96      3.17 o 
   0   4   1       24.09       27.20      2.12 o 
   1   4   1      181.25      188.08     10.75 o 
   2   4   1        1.46       -3.53      4.60 o 
   3   4   1      275.81      282.95     12.90 o 
   4   4   1       21.62       21.15      5.29 o 
   5   4   1      102.44       84.40      7.89 o 
   6   4   1        4.76       -0.87      7.77 o 
   7   4   1       18.10       11.99      9.58 o 
   8   4   1       16.04       18.87     23.83 o 
   9   4   1       80.14       52.62     36.74 o 
  -8   5   1       76.61       63.55     31.77 o 
  -7   5   1        1.43      -29.79     29.79 o 
  -6   5   1       27.03       85.39     27.80 o 
  -5   5   1      130.15      130.37     22.84 o 
  -4   5   1       98.21       85.79     14.40 o 
  -3   5   1       44.68       33.52      7.15 o 
  -2   5   1      183.47      203.69     13.37 o 
  -1   5   1      210.13      220.56      8.79 o 
   0   5   1       93.06      102.08     13.99 o 
   1   5   1      343.49      370.52     11.63 o 
   2   5   1      570.53      602.24     19.96 o 
   3   5   1      206.51      221.60     16.81 o 
   4   5   1        0.01        0.21      8.34 o 
   5   5   1       44.58       51.81     14.43 o 
   6   5   1       71.84       72.48     23.83 o 
   7   5   1       21.04       26.81     21.84 o 
  -6   6   1       27.73       32.77     22.84 o 
  -5   6   1       16.85       18.20     14.50 o 
  -4   6   1        7.98       -8.34     14.69 o 
  -3   6   1       25.77       12.22     21.84 o 
  -2   6   1       86.70       87.20     10.74 o 
  -1   6   1        0.14       14.41     15.61 o 
   0   6   1        6.12       -1.49     12.64 o 
   1   6   1        2.61        5.46     18.96 o 
   2   6   1       26.31       33.40      9.93 o 
   3   6   1        6.70        5.69     10.82 o 
   4   6   1       11.52      -10.22     10.22 o 
   5   6   1        2.57       -0.97     13.77 o 
   6   6   1        1.01        3.40     31.28 o 
  -3   7   1        0.67        6.95     27.80 o 
  -2   7   1        6.37        0.99     26.81 o 
  -1   7   1       52.63       51.63     28.79 o 
   0   7   1        5.98       -3.53     33.26 o 
   1   7   1        4.14       12.91     18.96 o 
   2   7   1       23.40      -22.84     26.81 o 
   3   7   1       92.59      136.03     36.74 o 
 -10   0   2        0.16      -33.76     33.76 o 
  -9   0   2        0.29      -11.91     17.87 o 
  -8   0   2      167.53      151.92     24.82 o 
  -7   0   2        0.28       -2.13      9.75 o 
  -6   0   2      945.50     1051.62     38.22 o 
  -5   0   2      950.87      970.30     32.80 o 
  -4   0   2      955.20      992.03     52.13 o 
  -3   0   2      177.14      144.21      8.34 o 
  -2   0   2     1387.34     1346.46     35.74 o 
   1   0   2     4232.53     4122.09     96.54 o 
   2   0   2      942.52      977.03     28.43 o 
   3   0   2       27.56       15.29      5.23 o 
   4   0   2     2748.93     2909.60     81.79 o 
   5   0   2       96.24      109.50     11.57 o 
   6   0   2      401.06      456.65     24.30 o 
   7   0   2      161.79      166.85     20.35 o 
   8   0   2      107.95       89.36     23.83 o 
   9   0   2       25.91       33.76     23.83 o 
  10   0   2        1.73      -29.79     41.70 o 
 -11   1   2        1.60       35.74     32.77 o 
 -10   1   2       34.91       -4.60     17.87 o 
  -9   1   2        0.50       14.67     15.51 o 
  -8   1   2        7.57        0.93     10.86 o 
  -7   1   2      213.20      221.56     12.84 o 
  -6   1   2        0.89        6.85      6.52 o 
  -5   1   2        3.22        6.11      5.04 o 
  -4   1   2      476.56      534.52     14.75 o 
  -3   1   2        1.18       -0.85      3.08 o 
  -2   1   2      325.77      332.20      8.26 o 
  -1   1   2    12482.21    11432.34    207.66 o 
   0   1   2      264.83      231.64      5.03 o 
   1   1   2      481.07      411.06      7.48 o 
   2   1   2     1767.05     1819.39     48.87 o 
   3   1   2      683.86      725.52     16.24 o 
   4   1   2        2.22        4.66      5.30 o 
   5   1   2        3.42        0.58      7.45 o 
   6   1   2        2.50        2.86      6.92 o 
   7   1   2        5.52        4.65      9.12 o 
   8   1   2        7.33       20.65     13.83 o 
   9   1   2       32.09       11.43     22.84 o 
  10   1   2       26.74       34.43     24.97 o 
 -10   2   2       64.70       66.63     26.57 o 
  -9   2   2        3.13        0.00     13.83 o 
  -8   2   2        3.13       10.16     11.84 o 
  -7   2   2       32.53       32.98      7.95 o 
  -6   2   2     1249.91     1357.65     32.71 o 
  -5   2   2      153.02      165.48     12.08 o 
  -4   2   2       79.35       83.28      6.45 o 
  -3   2   2      282.49      336.50      9.37 o 
  -2   2   2      176.12      150.60      7.08 o 
  -1   2   2    10842.31    10359.28    171.36 o 
   0   2   2      237.32      225.33      5.32 o 
   1   2   2      471.45      447.10      8.26 o 
   2   2   2     3241.44     3218.46     51.23 o 
   3   2   2      910.90      857.82     17.36 o 
   4   2   2      300.28      282.16     14.91 o 
   5   2   2     1684.05     1779.16     40.83 o 
   6   2   2      176.83      188.46     15.33 o 
   7   2   2       51.58       46.70     10.91 o 
   8   2   2      110.02      125.68     23.51 o 
   9   2   2       67.31      116.54     24.56 o 
  10   2   2       21.67       54.61     41.70 o 
 -10   3   2        5.03       10.09     19.36 o 
  -9   3   2       80.73       77.57     29.29 o 
  -8   3   2       59.60       53.17     16.98 o 
  -7   3   2      167.00      161.24     12.27 o 
  -6   3   2       15.03       21.39      6.62 o 
  -5   3   2       92.60       93.67      8.27 o 
  -4   3   2      655.43      709.76     15.99 o 
  -3   3   2       37.22       39.49      3.22 o 
  -2   3   2       39.07       39.12      5.31 o 
  -1   3   2      559.01      589.40     14.08 o 
   0   3   2      181.30      212.08      6.67 o 
   1   3   2      749.43      800.35     16.58 o 
   2   3   2       38.13       32.78      3.04 o 
   3   3   2      264.05      281.79      9.22 o 
   4   3   2       19.80       14.83      4.40 o 
   5   3   2      357.68      329.91     12.13 o 
   6   3   2        2.04        1.49      6.48 o 
   7   3   2        4.03       -7.45      8.87 o 
   8   3   2       87.03       77.35     29.29 o 
   9   3   2       26.80       11.69     19.25 o 
  -9   4   2        5.49        0.99     39.72 o 
  -8   4   2       42.03       50.64     25.82 o 
  -7   4   2        1.13       -2.73      9.17 o 
  -6   4   2      106.09      103.11     11.47 o 
  -5   4   2      110.09      107.40     10.94 o 
  -4   4   2       15.10       15.35      3.47 o 
  -3   4   2       24.79       26.85     10.52 o 
  -2   4   2      713.56      750.64     22.23 o 
  -1   4   2      376.42      350.41     11.20 o 
   0   4   2        9.08        8.74      3.93 o 
   1   4   2     1437.42     1480.62     38.85 o 
   2   4   2      465.91      470.43     10.30 o 
   3   4   2       92.75       90.19      5.44 o 
   4   4   2      124.59      117.40      7.74 o 
   5   4   2       58.65       67.03      7.50 o 
   6   4   2       58.64       51.97      9.13 o 
   7   4   2       10.49       -5.41     12.74 o 
   8   4   2        2.88       23.83     32.77 o 
  -8   5   2        7.05       15.89     29.79 o 
  -7   5   2        1.32       -4.96     20.85 o 
  -6   5   2       18.33       81.42     25.82 o 
  -5   5   2       57.07       62.27     35.74 o 
  -4   5   2        3.51       -9.81     10.43 o 
  -3   5   2       15.74        8.34      9.93 o 
  -2   5   2       87.13       99.54      8.25 o 
  -1   5   2       30.51       30.28      4.19 o 
   0   5   2       48.79       44.58     12.85 o 
   1   5   2      283.82      298.22     14.47 o 
   2   5   2      122.79      124.79      8.17 o 
   3   5   2        2.49        9.83      6.76 o 
   4   5   2       15.89       -1.79     20.41 o 
   5   5   2        0.25       -7.07      8.34 o 
   6   5   2        0.00       -5.96     18.87 o 
   7   5   2        3.53      -10.92     30.78 o 
  -6   6   2       49.44       13.90     29.79 o 
  -5   6   2       94.64       84.40     20.85 o 
  -4   6   2       44.79       56.06     13.13 o 
  -3   6   2      407.79      409.80     23.87 o 
  -2   6   2       40.06       50.21     17.69 o 
  -1   6   2        3.12       16.38     14.04 o 
   0   6   2        1.14      -12.97     12.97 o 
   1   6   2      199.93      225.47     23.14 o 
   2   6   2      488.74      539.17     70.00 o 
   3   6   2        3.93       -1.99      8.94 o 
   4   6   2        5.01        8.96     16.35 o 
   5   6   2       63.31       21.73     14.50 o 
   6   6   2       17.05       21.31     21.34 o 
  -2   7   2       12.50      -17.87     34.75 o 
  -1   7   2        2.48       39.72     31.77 o 
   0   7   2        4.13       -9.77     19.62 o 
   1   7   2        4.90      -18.92     18.92 o 
   3   7   2        0.49       15.89     28.79 o 
 -11   1   3       32.26       -0.99     45.67 o 
 -10   1   3        9.84       -4.52     24.82 o 
  -9   1   3       19.05        7.03     13.68 o 
  -8   1   3       67.10       64.16     11.53 o 
  -7   1   3      102.78      109.12     10.53 o 
  -6   1   3      875.15      876.81     23.31 o 
  -5   1   3      540.56      588.08     16.49 o 
  -4   1   3     2954.55     3067.75     56.31 o 
  -3   1   3      383.71      325.77      9.89 o 
  -2   1   3      508.75      524.47     11.15 o 
  -1   1   3     1371.76     1312.56     23.44 o 
   0   1   3      185.16      160.90      3.55 o 
   1   1   3     3586.52     3247.53     53.73 o 
   2   1   3      807.02      835.93     15.67 o 
   3   1   3      989.68     1014.50     21.98 o 
   4   1   3       18.63       14.78      5.25 o 
   5   1   3      179.26      162.35     11.04 o 
   6   1   3       41.32       44.65      8.41 o 
   7   1   3       50.04       34.34     13.34 o 
   8   1   3       81.49      128.35     23.45 o 
   9   1   3       65.25       41.59     17.81 o 
  10   1   3        3.01      -25.82     37.73 o 
 -10   2   3        2.09        5.17     32.27 o 
  -9   2   3        6.83        0.53     17.19 o 
  -8   2   3      141.97      139.03     14.31 o 
  -7   2   3       17.30       15.08      7.39 o 
  -6   2   3        0.58        3.21      5.82 o 
  -5   2   3       16.72        6.53      5.04 o 
  -4   2   3       17.94       21.84      4.37 o 
  -3   2   3      610.11      654.14     14.67 o 
  -2   2   3      364.98      403.98      8.91 o 
  -1   2   3       62.69       60.35      2.36 o 
   0   2   3     1036.77     1036.75     20.40 o 
   1   2   3        0.46        0.99      2.58 o 
   2   2   3      923.05      973.90     18.20 o 
   3   2   3       11.66        8.96      3.73 o 
   4   2   3      961.31      997.50     21.37 o 
   5   2   3       24.73       22.49      6.69 o 
   6   2   3      390.42      397.25     15.30 o 
   7   2   3       78.81       94.19     14.71 o 
   8   2   3       31.61       30.45     15.69 o 
   9   2   3        4.66        9.20     19.40 o 
 -10   3   3       29.10       33.26     23.87 o 
  -9   3   3        9.19        6.97     14.07 o 
  -8   3   3       16.85       18.51     11.62 o 
  -7   3   3        2.68        0.54     12.90 o 
  -6   3   3      297.35      302.65     12.24 o 
  -5   3   3       51.26       49.40      5.14 o 
  -4   3   3     1346.41     1503.96     27.58 o 
  -3   3   3      502.10      446.26     10.60 o 
  -2   3   3       18.82       19.02      8.15 o 
  -1   3   3      342.89      320.03      9.84 o 
   0   3   3       72.31       59.37      2.75 o 
   1   3   3      113.29      100.25      3.91 o 
   2   3   3      510.43      495.48     10.86 o 
   3   3   3        1.54        0.61      3.48 o 
   4   3   3      979.01     1048.55     23.68 o 
   5   3   3      318.69      291.27     11.86 o 
   6   3   3       39.12       27.51      7.30 o 
   7   3   3       16.96       15.75     12.76 o 
   8   3   3      109.36      107.34     22.34 o 
   9   3   3       53.68       38.63     22.34 o 
  -9   4   3       61.35       78.44     30.78 o 
  -8   4   3        3.17        9.93     23.83 o 
  -7   4   3       49.54       69.73     56.10 o 
  -6   4   3        2.31        3.94      6.98 o 
  -5   4   3       32.60       26.21      5.60 o 
  -4   4   3       46.72       39.08      3.77 o 
  -3   4   3        0.01       -5.15      5.15 o 
  -2   4   3       47.00       56.10      6.67 o 
  -1   4   3      150.97      157.86      7.32 o 
   0   4   3       57.25       52.88      6.47 o 
   1   4   3      597.70      639.64     16.66 o 
   2   4   3       50.44       44.07      4.50 o 
   3   4   3      148.11      153.92      8.03 o 
   4   4   3       54.06       71.47      7.64 o 
   5   4   3       36.46       31.22      6.99 o 
   6   4   3        0.57        0.11      9.01 o 
   7   4   3       31.47       17.77     12.85 o 
   8   4   3        3.71       14.89     25.82 o 
  -8   5   3        8.30      -37.73     37.73 o 
  -7   5   3      159.52      205.53     34.75 o 
  -6   5   3       43.61       78.44     26.81 o 
  -5   5   3        0.80        6.98     21.35 o 
  -4   5   3      189.98      192.21     15.96 o 
  -3   5   3      961.17     1079.32     55.60 o 
  -2   5   3      184.36      181.90     15.02 o 
  -1   5   3       99.96      103.19      6.45 o 
   0   5   3      263.02      294.84     14.32 o 
   1   5   3      298.45      329.32     13.71 o 
   2   5   3       96.65      101.67      8.00 o 
   3   5   3       40.11       38.77      4.07 o 
   4   5   3       50.55       41.39      7.68 o 
   5   5   3        6.20       10.92     14.89 o 
   6   5   3       19.95       10.92     20.85 o 
   7   5   3        6.43        8.94     23.83 o 
  -6   6   3        0.67       15.89     27.80 o 
  -5   6   3        1.08      -20.85     20.85 o 
  -4   6   3        0.81       -1.31     13.12 o 
  -3   6   3       12.11       17.46     20.35 o 
  -2   6   3       18.98       11.22      5.69 o 
  -1   6   3        5.98        0.47     18.87 o 
   0   6   3      131.73      133.37     22.81 o 
   1   6   3       13.11       24.44     14.38 o 
   2   6   3       11.69       13.13     17.87 o 
   3   6   3        4.15        2.54     16.38 o 
   4   6   3       56.95       35.56     25.82 o 
   5   6   3        8.06        0.60     15.89 o 
  -2   7   3       57.19       50.64     29.79 o 
  -1   7   3        4.63       36.74     41.70 o 
   0   7   3       97.56       94.49     42.20 o 
   1   7   3       57.47       88.23     40.21 o 
   2   7   3       41.77       -6.95     25.82 o 
   3   7   3        7.12       50.64     39.72 o 
 -11   0   4       67.60       70.50     42.70 o 
 -10   0   4        1.37      -26.81     30.78 o 
  -9   0   4      105.99      109.22     24.82 o 
  -8   0   4      325.42      323.69     26.21 o 
  -7   0   4       94.22       80.44     14.74 o 
  -6   0   4     1285.00     1373.94     47.39 o 
  -5   0   4       17.34       16.47      8.08 o 
  -4   0   4        5.08       14.23      5.23 o 
  -3   0   4      270.58      235.67     12.41 o 
  -2   0   4     9814.71     9150.86    212.03 o 
  -1   0   4     5695.81     5245.29    123.18 o 
   0   0   4        2.51       -1.49      3.48 o 
   1   0   4      129.24      137.37      7.02 o 
   2   0   4       12.94       13.11      8.94 o 
   3   0   4     5802.77     5998.00    148.13 o 
   4   0   4      753.73      805.22     70.99 o 
   5   0   4       14.76       17.56     10.02 o 
   6   0   4       96.67       75.19     13.68 o 
   7   0   4      543.96      638.44     47.66 o 
   8   0   4      147.92      113.19     26.81 o 
   9   0   4        0.49       -0.99     21.84 o 
 -11   1   4        4.06       24.82     27.80 o 
 -10   1   4       20.27       12.93     16.93 o 
  -9   1   4       28.44       28.79     29.79 o 
  -8   1   4       80.77       54.10     11.44 o 
  -7   1   4       72.42       63.45      9.18 o 
  -6   1   4      116.10      125.37      8.92 o 
  -5   1   4       17.83       21.30      6.61 o 
  -4   1   4      238.30      237.43      8.95 o 
  -3   1   4        6.69        2.72      2.92 o 
  -2   1   4     6279.04     5965.76     98.35 o 
  -1   1   4      844.08      835.79     16.27 o 
   0   1   4        2.85        0.18      1.29 o 
   1   1   4      960.39      986.24     19.13 o 
   2   1   4      624.34      583.22     12.95 o 
   3   1   4      571.25      648.50     16.09 o 
   4   1   4      577.01      606.66     25.22 o 
   5   1   4      122.72      111.41      8.63 o 
   6   1   4      256.10      277.75     19.49 o 
   7   1   4       16.25       -8.99     12.91 o 
   8   1   4       29.98       33.40     15.26 o 
   9   1   4        5.88       -1.50     17.10 o 
  10   1   4       15.67       -8.94     29.79 o 
 -10   2   4        0.86       -1.17     19.51 o 
  -9   2   4      149.66      191.60     31.77 o 
  -8   2   4        0.81        8.90      9.81 o 
  -7   2   4       18.02       11.45     10.17 o 
  -6   2   4        0.21       -3.37      5.68 o 
  -5   2   4        6.13        9.62      4.24 o 
  -4   2   4      272.14      238.73      8.88 o 
  -3   2   4       53.87       43.01      4.01 o 
  -2   2   4        1.07        0.34      2.07 o 
  -1   2   4        2.39        3.97      1.70 o 
   0   2   4     4442.55     4226.42     65.74 o 
   1   2   4      264.23      275.66      7.31 o 
   2   2   4       18.34       30.29      4.72 o 
   3   2   4     2526.04     2582.95     44.29 o 
   4   2   4      416.03      363.79     11.21 o 
   5   2   4       30.44       34.21      6.65 o 
   6   2   4      533.14      547.96     18.89 o 
   7   2   4       82.37       85.05     13.47 o 
   8   2   4        0.76      -11.81     11.81 o 
   9   2   4       53.25       18.76     21.71 o 
 -10   3   4        0.38       -1.94     16.22 o 
  -9   3   4       21.51       23.15     17.89 o 
  -8   3   4       28.02        8.27     10.39 o 
  -7   3   4      134.45      155.01     13.73 o 
  -6   3   4       44.99       28.63      7.45 o 
  -5   3   4        9.41       12.48      4.71 o 
  -4   3   4      256.40      256.72      8.87 o 
  -3   3   4      818.64      863.62     17.40 o 
  -2   3   4      419.83      461.49     16.80 o 
  -1   3   4       18.64        9.03      6.88 o 
   0   3   4      282.21      263.36     10.29 o 
   1   3   4      191.17      193.90      5.87 o 
   2   3   4      175.39      181.33      8.80 o 
   3   3   4        3.64        2.97      3.88 o 
   4   3   4      138.38      133.84      7.96 o 
   5   3   4      360.94      359.30     13.76 o 
   6   3   4        0.33        2.32      7.59 o 
   7   3   4      225.96      196.20     15.93 o 
   8   3   4       26.27       16.22     18.60 o 
   9   3   4        3.21      -18.37     18.37 o 
  -9   4   4       18.81       33.76     39.72 o 
  -8   4   4       22.85       56.60     24.82 o 
  -7   4   4       69.59       90.13     13.22 o 
  -6   4   4       43.80       31.68      7.32 o 
  -5   4   4      449.21      442.92     14.39 o 
  -4   4   4      696.37      733.67     26.52 o 
  -3   4   4       88.79       79.25      7.86 o 
  -2   4   4       22.54       23.96      5.66 o 
  -1   4   4      234.73      233.02      9.01 o 
   0   4   4      470.86      465.58     17.02 o 
   1   4   4      207.99      226.82     11.03 o 
   2   4   4      367.00      359.82      9.65 o 
   3   4   4      348.45      370.18     11.02 o 
   4   4   4      130.40      120.71     13.26 o 
   5   4   4        8.21       14.04      7.97 o 
   6   4   4       31.86       30.06     13.87 o 
   7   4   4      148.42      169.79     33.76 o 
   8   4   4       33.10       89.36     42.70 o 
  -8   5   4        2.34       -6.95     24.82 o 
  -7   5   4        2.68       32.77     21.84 o 
  -6   5   4        0.11      -14.89     23.83 o 
  -5   5   4        0.61       -1.82     11.11 o 
  -4   5   4       21.09        8.74      8.76 o 
  -3   5   4        1.23      -10.43     10.43 o 
  -2   5   4       20.44       20.91      6.44 o 
  -1   5   4       28.23       29.94      5.02 o 
   0   5   4      152.00      155.21      8.69 o 
   1   5   4        2.63        6.11      6.77 o 
   2   5   4       84.35       87.94      7.12 o 
   3   5   4       18.40       14.53      4.30 o 
   4   5   4       17.42       20.77      7.51 o 
   5   5   4       98.78       97.02     24.33 o 
   6   5   4        8.77       -7.94     18.87 o 
   7   5   4       35.66      -23.83     23.83 o 
  -6   6   4        0.01      -14.89     26.81 o 
  -5   6   4      100.45      139.01     27.80 o 
  -4   6   4      162.39      208.14     42.70 o 
  -3   6   4       33.66       15.94     12.01 o 
  -2   6   4        1.68        3.28      8.50 o 
  -1   6   4        5.64        2.18      4.49 o 
   0   6   4      101.98      103.73     18.92 o 
   1   6   4       90.59       48.92     20.92 o 
   2   6   4        3.03       11.74      8.79 o 
   3   6   4      104.75      144.60     22.34 o 
   4   6   4       86.87       85.67     19.86 o 
   5   6   4        1.17       15.21     15.02 o 
  -2   7   4       31.86        4.96     26.81 o 
  -1   7   4        5.51       -8.94     29.79 o 
   0   7   4        7.48      -18.92     18.92 o 
   1   7   4       13.28       17.58     46.17 o 
   2   7   4        0.06        7.94     24.82 o 
 -11   1   5        0.11       42.87     60.07 o 
 -10   1   5       26.81       28.59     42.20 o 
  -9   1   5       26.53       27.95     14.28 o 
  -8   1   5       16.87        7.54     12.33 o 
  -7   1   5       29.07       32.53      7.98 o 
  -6   1   5       19.78       20.80      5.05 o 
  -5   1   5     1790.33     1872.14     39.17 o 
  -4   1   5      144.84      116.52      6.43 o 
  -3   1   5     1006.45      995.63     20.87 o 
  -2   1   5    14769.29    14010.94    224.13 o 
  -1   1   5     1434.02     1343.03     25.04 o 
   0   1   5     2326.88     2154.14     34.25 o 
   1   1   5        3.12       -0.60      1.48 o 
   2   1   5      703.54      733.85     14.95 o 
   3   1   5      496.35      515.90     12.45 o 
   4   1   5       18.09       10.53      6.74 o 
   5   1   5      691.15      693.13     21.38 o 
   6   1   5       11.21        0.30      8.08 o 
   7   1   5      105.32      100.15     18.87 o 
   8   1   5       38.22       51.63     19.56 o 
   9   1   5      158.80      165.54     49.65 o 
 -11   2   5        6.36      -27.80     27.80 o 
 -10   2   5        1.21       17.07     17.65 o 
  -9   2   5        0.38       -0.64     12.64 o 
  -8   2   5        4.36       11.00     14.02 o 
  -7   2   5       72.89       64.58     14.33 o 
  -6   2   5       24.69       22.26      6.25 o 
  -5   2   5      114.53      120.61      9.02 o 
  -4   2   5       32.58       38.22      6.02 o 
  -3   2   5      325.51      345.89      9.39 o 
  -2   2   5      792.35      779.10     14.51 o 
  -1   2   5       74.75       72.55      4.69 o 
   0   2   5       94.95       83.16      3.52 o 
   1   2   5      178.61      166.33      6.01 o 
   2   2   5      200.74      213.35      8.43 o 
   3   2   5       47.09       49.37      5.43 o 
   4   2   5      126.69      109.37      9.55 o 
   5   2   5      120.23      112.57      8.53 o 
   6   2   5      243.12      248.94     17.80 o 
   7   2   5       22.73       34.40     11.73 o 
   8   2   5       14.47        3.52     15.37 o 
   9   2   5        8.93        4.69     21.65 o 
 -10   3   5        0.02      -20.36     20.36 o 
  -9   3   5      248.88      241.21     25.86 o 
  -8   3   5      130.22      144.49     16.12 o 
  -7   3   5       99.37      105.23     13.62 o 
  -6   3   5       41.68       41.35      7.35 o 
  -5   3   5      340.16      374.49     11.32 o 
  -4   3   5     1046.52     1112.52     22.46 o 
  -3   3   5        0.02        0.72      2.45 o 
  -2   3   5     2234.12     2261.87     37.26 o 
  -1   3   5     2148.45     2214.90     37.60 o 
   0   3   5       17.67       23.42      2.80 o 
   1   3   5      663.46      685.73     17.10 o 
   2   3   5      907.32      927.94     26.64 o 
   3   3   5      362.39      347.10     23.65 o 
   4   3   5       22.78       18.49      7.39 o 
   5   3   5      500.94      515.94     23.00 o 
   6   3   5      204.91      167.04     13.01 o 
   7   3   5        1.07       11.75     10.79 o 
   8   3   5        0.35       20.21     29.29 o 
   9   3   5       11.50       -9.93     23.83 o 
  -9   4   5       29.78       61.56     30.78 o 
  -8   4   5        6.73        0.99     20.85 o 
  -7   4   5       12.54        6.92     22.34 o 
  -6   4   5       13.01       12.85      6.73 o 
  -5   4   5       12.10        2.86      9.32 o 
  -4   4   5        0.09        7.79      2.24 o 
  -3   4   5       84.27       83.53      8.61 o 
  -2   4   5       72.16       56.99      6.79 o 
  -1   4   5       43.28       48.81     11.22 o 
   0   4   5        0.01        2.57      2.89 o 
   1   4   5        0.46        2.17      2.74 o 
   2   4   5        1.56       -1.44      3.64 o 
   3   4   5      796.91      884.57     20.62 o 
   4   4   5       48.19       38.89      8.08 o 
   5   4   5      170.50      177.48     14.12 o 
   6   4   5        3.42        5.60      9.34 o 
   7   4   5        8.47       27.80     31.77 o 
   8   4   5        6.82       49.65     29.79 o 
  -8   5   5       32.55       64.54     40.71 o 
  -7   5   5       16.50       36.74     29.79 o 
  -6   5   5       43.57       36.74     24.82 o 
  -5   5   5       19.77       21.75     15.40 o 
  -4   5   5      213.19      221.08     33.26 o 
  -3   5   5        0.33      -13.18     15.39 o 
  -2   5   5      599.10      614.49     24.08 o 
  -1   5   5        5.12        8.04      5.15 o 
   0   5   5      378.76      389.88     14.86 o 
   1   5   5        1.32        4.53      6.15 o 
   2   5   5       12.18       15.80      3.92 o 
   3   5   5      214.50      211.15     15.32 o 
   4   5   5        7.24        5.58      8.03 o 
   5   5   5       41.53       33.50     13.28 o 
   6   5   5       15.90       14.13     24.82 o 
   7   5   5       34.87       51.63     40.71 o 
  -6   6   5       11.68       -3.97     28.79 o 
  -5   6   5       17.40       20.85     23.83 o 
  -4   6   5       44.03       49.65     14.89 o 
  -3   6   5       85.61       97.51     17.38 o 
  -2   6   5       24.14       11.59      8.96 o 
  -1   6   5        5.24        2.49      4.76 o 
   0   6   5        0.80        3.35     22.34 o 
   1   6   5        3.28        2.86     35.25 o 
   2   6   5        0.38       -2.65      8.88 o 
   3   6   5        1.43      -17.43     18.37 o 
   4   6   5        7.87        2.77     15.08 o 
   5   6   5        0.99        8.13     17.89 o 
  -1   7   5       17.61      -27.80     27.80 o 
   0   7   5        2.40       23.83     40.71 o 
   1   7   5        3.66       13.90     25.82 o 
   2   7   5       64.35      134.04     37.73 o 
 -11   0   6        6.70       62.55     31.77 o 
 -10   0   6      229.74      224.40     42.70 o 
  -9   0   6        3.08       -3.97     17.87 o 
  -8   0   6        1.32       10.43     11.94 o 
  -7   0   6      725.19      817.27     35.79 o 
  -6   0   6      584.69      568.39     26.57 o 
  -5   0   6        5.10        8.54      9.93 o 
  -4   0   6       24.13       26.93      6.92 o 
  -3   0   6       16.29       10.92      4.21 o 
  -2   0   6     3505.87     3261.96     77.89 o 
  -1   0   6    10572.32     9841.77    229.23 o 
   0   0   6      267.18      226.38     13.90 o 
   1   0   6      594.12      569.47     18.92 o 
   2   0   6        5.24        0.64     10.43 o 
   3   0   6     1055.80     1127.44     40.71 o 
   4   0   6        1.94        0.44     12.91 o 
   5   0   6      696.72      677.83     30.68 o 
   6   0   6      999.66      959.73     42.11 o 
   7   0   6       57.03       58.58     21.84 o 
   8   0   6      113.49      127.09     29.79 o 
   9   0   6       44.29       46.67     28.79 o 
 -11   1   6        3.84       24.87     27.31 o 
 -10   1   6        0.00       -0.61     28.79 o 
  -9   1   6       11.65       37.73     16.93 o 
  -8   1   6      121.58      119.38     17.73 o 
  -7   1   6      264.68      284.36     14.43 o 
  -6   1   6       37.19       35.69      7.02 o 
  -5   1   6        5.17        7.25      4.46 o 
  -4   1   6        6.35        4.47      3.37 o 
  -3   1   6      378.35      361.27     10.10 o 
  -2   1   6     3176.07     3206.33     55.78 o 
  -1   1   6        0.00        2.30      2.08 o 
   0   1   6       95.35       90.06      3.50 o 
   1   1   6      101.67       96.52      3.58 o 
   2   1   6       56.37       58.20      4.21 o 
   3   1   6      203.96      225.34      8.11 o 
   4   1   6       16.49        1.07      4.69 o 
   5   1   6      203.67      199.89     12.71 o 
   6   1   6       79.67       70.96     10.03 o 
   7   1   6       17.94       34.01     13.83 o 
   8   1   6       31.27       44.30     18.09 o 
   9   1   6        0.56       28.79     19.22 o 
 -11   2   6       37.81       66.53     41.70 o 
 -10   2   6       52.33       11.30     19.22 o 
  -9   2   6      102.79       98.37     19.09 o 
  -8   2   6      193.80      202.89     16.32 o 
  -7   2   6      409.02      435.90     21.50 o 
  -6   2   6      517.52      583.79     18.77 o 
  -5   2   6       23.61       19.75      5.25 o 
  -4   2   6        6.55       11.30      3.81 o 
  -3   2   6     3118.84     3245.14     52.13 o 
  -2   2   6      239.28      247.13      6.67 o 
  -1   2   6     1631.45     1712.60     31.99 o 
   0   2   6      608.51      608.31     11.13 o 
   1   2   6     1857.04     1874.59     31.21 o 
   2   2   6      633.59      650.95     15.85 o 
   3   2   6       10.59       11.24      4.57 o 
   4   2   6      240.01      225.77     10.04 o 
   5   2   6     1435.98     1552.62     34.89 o 
   6   2   6      421.16      431.38     21.35 o 
   7   2   6      673.54      722.18     34.33 o 
   8   2   6       62.83       68.55     18.80 o 
   9   2   6        0.05      -16.56     18.60 o 
 -10   3   6        0.65      -12.91     17.76 o 
  -9   3   6       24.83       14.92     29.29 o 
  -8   3   6        4.76        4.00     17.08 o 
  -7   3   6        7.38       10.01     14.90 o 
  -6   3   6       35.43       15.74      8.35 o 
  -5   3   6       47.89       35.59      5.16 o 
  -4   3   6       66.10       64.19      7.41 o 
  -3   3   6       16.01       20.98      2.94 o 
  -2   3   6      352.80      361.19      9.61 o 
  -1   3   6      887.66      954.51     17.55 o 
   0   3   6      143.02      140.94      6.66 o 
   1   3   6      361.84      376.75      9.56 o 
   2   3   6        2.33        4.92      3.28 o 
   3   3   6        2.54        2.71      6.69 o 
   4   3   6      920.34      974.70     23.98 o 
   5   3   6      108.24       96.86     11.08 o 
   6   3   6        2.47       -1.54     11.53 o 
   7   3   6        4.87        4.65     14.82 o 
   8   3   6       15.94       -1.48     41.21 o 
  -9   4   6       17.84       56.60     38.72 o 
  -8   4   6       11.06      -28.79     28.79 o 
  -7   4   6       68.18       98.13     20.35 o 
  -6   4   6      206.56      197.60     14.90 o 
  -5   4   6       40.48       36.98      6.33 o 
  -4   4   6      246.99      261.19     18.46 o 
  -3   4   6       59.87       60.13      8.36 o 
  -2   4   6      219.15      207.08     18.83 o 
  -1   4   6        6.25       14.26      6.47 o 
   0   4   6      191.73      188.39      6.33 o 
   1   4   6      420.33      441.61     11.59 o 
   2   4   6       46.77       47.55      4.93 o 
   3   4   6      128.21      129.03      8.34 o 
   4   4   6        0.04       -0.21      5.82 o 
   5   4   6      344.78      403.42     23.20 o 
   6   4   6      103.90       84.42     12.85 o 
   7   4   6        8.47        6.85     14.07 o 
   8   4   6       24.70      -42.70     42.70 o 
  -8   5   6       44.64       81.42     29.79 o 
  -7   5   6       37.40       43.69     21.84 o 
  -6   5   6        0.13      -15.89     15.89 o 
  -5   5   6      121.48      104.52     18.52 o 
  -4   5   6       18.87       32.91     14.89 o 
  -3   5   6        0.06       13.72      7.63 o 
  -2   5   6        3.25        2.48      6.19 o 
  -1   5   6       23.82       19.91      6.07 o 
   0   5   6        7.55        5.01      3.46 o 
   1   5   6       24.26       20.92      3.72 o 
   2   5   6       14.39        9.89      5.03 o 
   3   5   6       11.37        5.23      5.18 o 
   4   5   6       33.06       34.23      9.71 o 
   5   5   6        3.71       -1.40     14.07 o 
   6   5   6       11.26       -6.15     16.88 o 
  -6   6   6       72.47       36.74     20.85 o 
  -5   6   6        8.21      -10.92     14.89 o 
  -4   6   6       19.80        5.96     17.87 o 
  -3   6   6       29.65        3.44      9.68 o 
  -2   6   6       49.78       49.59     11.24 o 
  -1   6   6      155.27      165.75     25.32 o 
   0   6   6      154.25      158.00     14.01 o 
   1   6   6      352.87      386.90     39.22 o 
   2   6   6       30.81       23.38     10.35 o 
   3   6   6        1.25        7.05     13.83 o 
   4   6   6        4.44       -3.97     14.21 o 
   5   6   6       51.33       51.13     18.87 o 
  -1   7   6        0.09       40.71     31.77 o 
   1   7   6       11.20      -34.75     34.75 o 
 -11   1   7        6.26      -15.89     20.36 o 
 -10   1   7       30.82       32.59     24.82 o 
  -9   1   7       14.27       20.07     13.28 o 
  -8   1   7      350.19      384.54     30.26 o 
  -7   1   7      384.83      429.15     17.95 o 
  -6   1   7      488.04      505.41     18.20 o 
  -5   1   7       14.90       15.33      5.83 o 
  -4   1   7      351.53      312.50     11.61 o 
  -3   1   7     2479.38     2355.29     50.73 o 
  -2   1   7     5654.09     5611.17     94.98 o 
  -1   1   7     1769.76     1762.30     32.36 o 
   0   1   7     1438.57     1395.19     28.41 o 
   1   1   7     1517.98     1507.43     23.35 o 
   2   1   7      130.26      123.74      7.49 o 
   3   1   7      460.54      501.06     12.89 o 
   4   1   7      825.41      815.30     19.95 o 
   5   1   7       60.04       53.81      6.89 o 
   6   1   7       26.98       23.25      7.76 o 
   7   1   7        6.26        0.99     14.04 o 
   8   1   7      335.03      368.06     33.70 o 
   9   1   7        2.76       11.87     24.43 o 
 -11   2   7        0.50        2.98     27.80 o 
 -10   2   7       29.98       31.12     16.93 o 
  -9   2   7       18.27       14.65     15.40 o 
  -8   2   7       56.56       39.42     10.95 o 
  -7   2   7       46.68       42.68     12.18 o 
  -6   2   7        5.33       10.28      7.56 o 
  -5   2   7      112.64      101.93      7.82 o 
  -4   2   7       21.94       14.75      4.30 o 
  -3   2   7      189.46      185.03      7.08 o 
  -2   2   7      152.85      151.47      7.78 o 
  -1   2   7       34.06       37.26      3.52 o 
   0   2   7     1610.26     1735.55     30.86 o 
   1   2   7       22.11       25.53      3.10 o 
   2   2   7      293.89      322.13     10.09 o 
   3   2   7        0.15       -4.53      4.53 o 
   4   2   7       37.10       38.65      7.84 o 
   5   2   7      318.79      318.32     18.11 o 
   6   2   7        2.68       14.78      8.06 o 
   7   2   7        0.06        3.21     13.36 o 
   8   2   7        2.64        6.77     18.34 o 
   9   2   7        2.88       68.51     44.68 o 
 -10   3   7        0.04       20.70     21.03 o 
  -9   3   7        1.97      -11.52     18.18 o 
  -8   3   7       68.82       68.65     11.48 o 
  -7   3   7       79.99       81.24      9.49 o 
  -6   3   7        9.53        7.81      5.77 o 
  -5   3   7       13.47        4.33      4.42 o 
  -4   3   7      349.32      334.91     11.25 o 
  -3   3   7     1559.24     1661.53     30.22 o 
  -2   3   7        0.16       -0.91      2.59 o 
  -1   3   7     1127.06     1153.32     26.28 o 
   0   3   7      435.22      402.84      9.32 o 
   1   3   7      477.13      504.52     12.28 o 
   2   3   7      154.85      139.09      6.22 o 
   3   3   7      789.63      814.71     20.16 o 
   4   3   7        1.29        2.13      5.40 o 
   5   3   7       11.47        7.78      9.75 o 
   6   3   7       28.61       18.90      9.50 o 
   7   3   7       13.88        3.38     15.58 o 
   8   3   7       64.77       29.98     17.89 o 
  -9   4   7       11.06       18.87     25.82 o 
  -8   4   7        3.16      -11.91     19.86 o 
  -7   4   7       39.46       50.22     18.87 o 
  -6   4   7        7.77        6.03      8.89 o 
  -5   4   7       19.23       18.77      5.99 o 
  -4   4   7      115.37      125.61      5.42 o 
  -3   4   7        5.82        8.39      7.41 o 
  -2   4   7       53.66       41.09      6.25 o 
  -1   4   7      782.34      837.60     26.95 o 
   0   4   7        9.19        1.21      3.43 o 
   1   4   7      262.47      260.56      9.39 o 
   2   4   7        9.03        1.95      4.23 o 
   3   4   7        5.82        2.35      4.86 o 
   4   4   7       22.20       19.96      5.98 o 
   5   4   7       35.82       14.20      9.65 o 
   6   4   7        0.18       -4.19     22.84 o 
   7   4   7        2.95       12.22     15.80 o 
  -8   5   7       65.82       89.36     28.79 o 
  -7   5   7       18.10       38.72     20.85 o 
  -6   5   7        0.21       11.91     16.88 o 
  -5   5   7        1.77       -0.65     30.28 o 
  -4   5   7      297.94      309.52     43.69 o 
  -3   5   7      316.93      304.63     19.62 o 
  -2   5   7       11.38       10.90      6.67 o 
  -1   5   7      228.18      246.12     13.54 o 
   0   5   7      475.57      507.84     16.22 o 
   1   5   7      184.84      196.61      9.47 o 
   2   5   7       57.52       46.39      5.45 o 
   3   5   7       26.91       34.04      6.72 o 
   4   5   7      221.97      243.24     33.23 o 
   5   5   7       55.07       52.43     16.52 o 
   6   5   7        9.10       32.48     18.84 o 
  -6   6   7        3.08      -17.87     20.85 o 
  -5   6   7        4.51        8.94     16.88 o 
  -4   6   7       31.89       24.82     14.89 o 
  -3   6   7        2.93       -1.35     15.89 o 
  -2   6   7        3.74        0.10     33.76 o 
  -1   6   7        4.81        8.48      8.51 o 
   0   6   7        0.88       -4.41      7.94 o 
   1   6   7        0.05      -14.18     14.69 o 
   2   6   7        5.25       -9.93     20.85 o 
   3   6   7       11.11       -9.11     11.11 o 
   4   6   7        0.06       -3.52     14.80 o 
   1   7   7       27.49       12.91     24.82 o 
 -11   0   8        9.79        7.94     28.79 o 
 -10   0   8       40.78       54.61     34.75 o 
  -9   0   8      353.17      401.14     40.71 o 
  -8   0   8       47.38       71.85     16.10 o 
  -7   0   8      633.15      651.99     41.70 o 
  -6   0   8      213.91      200.98     17.87 o 
  -5   0   8      165.45      187.09     13.83 o 
  -4   0   8     2910.12     2883.93     74.38 o 
  -3   0   8     4583.15     4766.91    123.12 o 
  -2   0   8      103.53      106.77     10.43 o 
  -1   0   8      307.64      273.35     11.57 o 
   0   0   8      160.33      125.49     10.16 o 
   1   0   8      131.00      109.83      9.13 o 
   2   0   8        2.14        3.97      5.94 o 
   3   0   8      479.33      469.31     17.71 o 
   4   0   8     1966.92     2163.44     66.43 o 
   5   0   8       20.13        6.81     28.30 o 
   6   0   8      608.09      668.23     48.65 o 
   7   0   8       79.87       65.53     24.82 o 
   8   0   8        3.46       -6.95     21.84 o 
   9   0   8        0.34       53.62     34.75 o 
 -11   1   8        0.65      -26.51     27.73 o 
 -10   1   8       26.56       22.53     16.10 o 
  -9   1   8       38.27       39.76     25.82 o 
  -8   1   8       91.18      109.10     13.46 o 
  -7   1   8       10.70       16.00      7.42 o 
  -6   1   8       89.04       94.04      9.89 o 
  -5   1   8        0.71        3.62      4.57 o 
  -4   1   8       84.63       76.49      5.55 o 
  -3   1   8      161.59      142.99     13.90 o 
  -2   1   8     1548.41     1523.47     29.32 o 
  -1   1   8      358.41      327.09      9.75 o 
   0   1   8     1509.71     1613.41     38.93 o 
   1   1   8      542.51      628.24     13.51 o 
   2   1   8        2.96        1.51      2.04 o 
   3   1   8      558.99      579.15     15.05 o 
   4   1   8        5.34       10.12      5.48 o 
   5   1   8       34.93       39.03      7.14 o 
   6   1   8      179.33      151.08     12.68 o 
   7   1   8        7.39       15.21     11.86 o 
   8   1   8       27.15       17.11     21.35 o 
   9   1   8        1.72      -26.81     42.70 o 
 -11   2   8       11.83      -22.84     26.81 o 
 -10   2   8        4.31        1.72     19.93 o 
  -9   2   8        0.89      -10.78     12.91 o 
  -8   2   8      303.89      325.97     19.74 o 
  -7   2   8      102.87      103.77     10.31 o 
  -6   2   8      105.34       90.82     15.19 o 
  -5   2   8      219.14      184.32      9.43 o 
  -4   2   8      116.79      120.26     10.46 o 
  -3   2   8      633.73      603.05     19.63 o 
  -2   2   8       41.64       31.05      4.36 o 
  -1   2   8      120.95      123.54      4.90 o 
   0   2   8     1689.62     1791.87     54.58 o 
   1   2   8      121.66      115.96      5.43 o 
   2   2   8        6.13        6.46      3.50 o 
   3   2   8      844.76      919.19     30.46 o 
   4   2   8       59.84       56.97      7.34 o 
   5   2   8      135.32      106.52     12.34 o 
   6   2   8      141.09      133.18     14.63 o 
   7   2   8       30.41       39.70     15.47 o 
   8   2   8        0.46      -12.34     20.22 o 
 -10   3   8        3.43       12.08     27.80 o 
  -9   3   8        2.46       -1.85     15.69 o 
  -8   3   8        4.60       12.65      9.30 o 
  -7   3   8       16.89        8.14     14.00 o 
  -6   3   8        2.32       -1.15      5.47 o 
  -5   3   8        3.39        7.97      4.78 o 
  -4   3   8       11.38       19.51      4.42 o 
  -3   3   8        0.29        5.11      4.61 o 
  -2   3   8       78.01       81.21      5.54 o 
  -1   3   8        5.54        3.00      3.47 o 
   0   3   8       83.85       88.97      4.98 o 
   1   3   8      124.11      136.84     13.05 o 
   2   3   8        3.97       -3.53      3.53 o 
   3   3   8       10.83       11.67      5.29 o 
   4   3   8        0.45        6.86      6.88 o 
   5   3   8       13.46       15.69     10.31 o 
   6   3   8      149.51      143.97     23.17 o 
   7   3   8        0.82       21.44     16.40 o 
   8   3   8       15.47       19.50     22.34 o 
  -9   4   8       39.14       40.71     28.79 o 
  -8   4   8      127.48      113.19     28.79 o 
  -7   4   8       46.93       49.94     19.36 o 
  -6   4   8      625.58      656.26     22.80 o 
  -5   4   8      373.60      374.32     12.54 o 
  -4   4   8       11.03        8.95      3.29 o 
  -3   4   8       23.85       22.44      3.14 o 
  -2   4   8       11.60       10.65      2.65 o 
  -1   4   8      632.97      665.05     20.49 o 
   0   4   8      253.84      246.05      7.96 o 
   1   4   8        8.28        9.63      4.32 o 
   2   4   8      224.67      232.08      9.22 o 
   3   4   8        5.79        6.28      5.34 o 
   4   4   8       99.69       89.95      9.41 o 
   5   4   8        1.18       -9.75      9.75 o 
   6   4   8       88.07       75.72     19.13 o 
   7   4   8      176.89      130.68     66.53 o 
  -8   5   8        0.03       14.89     26.81 o 
  -7   5   8        0.14      -15.89     27.80 o 
  -6   5   8        1.31      -14.89     15.89 o 
  -5   5   8        0.26      -11.77     15.39 o 
  -4   5   8       23.00       26.34     13.40 o 
  -3   5   8       20.17       17.59     12.41 o 
  -2   5   8       14.51       13.00      7.73 o 
  -1   5   8        2.00       -3.07      6.04 o 
   0   5   8      237.19      238.00     17.78 o 
   1   5   8       24.97       20.08      5.23 o 
   2   5   8        3.53       -3.15      5.94 o 
   3   5   8       21.94       20.94      6.88 o 
   4   5   8        0.48      -11.91     25.82 o 
   5   5   8       11.28       14.20     13.83 o 
   6   5   8        0.01      -12.24     23.83 o 
  -6   6   8       19.52       18.87     19.86 o 
  -5   6   8      239.17      247.24     32.77 o 
  -4   6   8       46.16       46.67     16.88 o 
  -3   6   8       24.36       32.17     13.83 o 
  -2   6   8       29.81       12.01     11.91 o 
  -1   6   8      214.84      197.66     39.72 o 
   0   6   8      221.76      211.17     21.84 o 
   1   6   8        7.16       -5.70     13.68 o 
   2   6   8       81.75      100.28     27.80 o 
   3   6   8       45.85       75.46     32.77 o 
   4   6   8        3.02      -11.91     21.84 o 
 -11   1   9       20.38       38.32     35.25 o 
 -10   1   9        6.84       31.47     23.59 o 
  -9   1   9       13.12       11.17     18.52 o 
  -8   1   9       89.90       98.99     13.54 o 
  -7   1   9       18.41       22.52      9.26 o 
  -6   1   9       29.94       25.57      7.13 o 
  -5   1   9       36.89       23.87      6.16 o 
  -4   1   9      302.29      331.64     11.31 o 
  -3   1   9       49.09       53.05      6.31 o 
  -2   1   9     1573.07     1568.57     38.41 o 
  -1   1   9     1832.02     1931.93     36.08 o 
   0   1   9      111.06      110.72      4.93 o 
   1   1   9     3279.63     3460.08     55.02 o 
   2   1   9     2294.30     2569.16     49.94 o 
   3   1   9      289.18      320.41     21.21 o 
   4   1   9       62.96       62.07      6.44 o 
   5   1   9       24.00       18.24      8.01 o 
   6   1   9        1.79       -5.57      7.24 o 
   7   1   9       29.89       19.72     13.54 o 
   8   1   9       83.60       80.54     24.04 o 
 -11   2   9        0.07      -35.74     35.74 o 
 -10   2   9        1.00       15.29     18.13 o 
  -9   2   9       26.13       15.68     20.85 o 
  -8   2   9        1.20        7.54     14.60 o 
  -7   2   9       19.62        4.75      8.03 o 
  -6   2   9        7.28        0.54      5.61 o 
  -5   2   9       73.36       65.15      6.49 o 
  -4   2   9       55.97       54.04      6.15 o 
  -3   2   9      249.05      244.70      8.85 o 
  -2   2   9      458.69      494.61     13.23 o 
  -1   2   9        0.87       -2.69      2.69 o 
   0   2   9      301.08      300.63      8.85 o 
   1   2   9      553.50      605.18     14.29 o 
   2   2   9       38.20       31.17      5.52 o 
   3   2   9      117.91      102.21      6.66 o 
   4   2   9        0.56       -3.04      8.93 o 
   5   2   9       34.28       54.22      9.15 o 
   6   2   9       10.91        2.48     16.38 o 
   7   2   9        0.21        3.44     10.52 o 
   8   2   9        0.26       -6.64     21.05 o 
 -10   3   9       26.63       28.09     43.19 o 
  -9   3   9        4.03        6.72     12.63 o 
  -8   3   9       25.84       27.42      9.62 o 
  -7   3   9       17.07        9.92      7.05 o 
  -6   3   9      192.49      191.28     11.16 o 
  -5   3   9      240.59      261.72     11.47 o 
  -4   3   9        6.89       -6.44      6.44 o 
  -3   3   9       44.65       43.65      4.69 o 
  -2   3   9     1089.07     1100.27     21.78 o 
  -1   3   9      295.43      262.75      8.32 o 
   0   3   9       16.00       15.71      3.99 o 
   1   3   9      129.75      122.00      5.92 o 
   2   3   9      645.99      671.62     16.12 o 
   3   3   9      281.42      302.94     11.85 o 
   4   3   9       99.04       99.31      8.44 o 
   5   3   9      197.06      204.39     17.09 o 
   6   3   9       39.27       19.70     13.04 o 
   7   3   9       18.83       34.58     43.19 o 
   8   3   9        6.15       13.14     21.41 o 
  -9   4   9        1.21        1.99     25.82 o 
  -8   4   9        6.72        7.94     20.85 o 
  -7   4   9        3.93       -5.30      7.99 o 
  -6   4   9        4.94       10.38      8.79 o 
  -5   4   9       37.82       31.89      5.45 o 
  -4   4   9       14.02       11.19      3.48 o 
  -3   4   9       97.61      113.84     14.03 o 
  -2   4   9        3.67        5.90      2.86 o 
  -1   4   9      407.99      459.23     12.76 o 
   0   4   9        1.82        1.37      4.40 o 
   1   4   9       81.94       92.10      6.60 o 
   2   4   9      134.62      123.10      8.58 o 
   3   4   9        2.68        1.85      5.79 o 
   4   4   9       83.39       76.43     10.29 o 
   5   4   9        0.92       15.95      9.91 o 
   6   4   9        5.86       -9.52     10.14 o 
   7   4   9        1.37       15.08     17.67 o 
  -8   5   9        0.20        6.95     26.81 o 
  -7   5   9       20.19       -4.96     18.87 o 
  -6   5   9       61.61       65.53     21.84 o 
  -5   5   9      224.57      224.01     20.00 o 
  -4   5   9       49.27       48.58     13.90 o 
  -3   5   9      121.25      134.81     13.68 o 
  -2   5   9       23.71       12.43     16.38 o 
  -1   5   9       82.14      103.32     11.02 o 
   0   5   9       12.15       10.28      4.88 o 
   1   5   9      147.53      148.21     10.60 o 
   2   5   9      175.53      185.39     11.25 o 
   3   5   9        1.05        5.05      8.16 o 
   4   5   9       30.02       38.72     40.71 o 
   5   5   9      101.13       87.12     26.31 o 
   6   5   9       35.98       39.72     30.78 o 
  -6   6   9        0.34       -1.99     28.79 o 
  -5   6   9        1.00       -4.96     14.89 o 
  -4   6   9        0.75       -4.96     19.86 o 
  -3   6   9        7.47        0.55     13.12 o 
  -2   6   9        2.92       11.30     11.35 o 
  -1   6   9        2.73        6.58     10.22 o 
   0   6   9        4.33       -3.49      9.93 o 
   1   6   9        1.17      -21.84     21.84 o 
   2   6   9        5.49      -27.80     27.80 o 
   3   6   9       13.29       28.79     24.82 o 
   4   6   9        5.12      -10.92     24.82 o 
 -11   0  10       10.47       20.85     38.72 o 
 -10   0  10       78.52       66.53     36.74 o 
  -9   0  10       19.33       22.84     26.81 o 
  -8   0  10       82.28       77.78     26.31 o 
  -7   0  10      321.06      346.77     22.34 o 
  -6   0  10      656.80      663.75     29.13 o 
  -5   0  10      350.96      340.35     19.94 o 
  -4   0  10     1982.35     2172.42     59.78 o 
  -3   0  10     4223.11     4413.80    162.84 o 
  -2   0  10     3114.04     3391.84     82.85 o 
  -1   0  10     1207.67     1191.89     69.50 o 
   0   0  10      544.68      505.93     19.36 o 
   1   0  10        0.11       13.81      7.52 o 
   2   0  10     1138.08     1207.70     48.16 o 
   3   0  10      201.47      179.13     15.08 o 
   4   0  10       39.98       50.71      8.44 o 
   5   0  10      448.01      434.34     18.12 o 
   6   0  10        0.09        7.10      7.32 o 
   7   0  10      111.32      140.99     32.77 o 
   8   0  10       82.67      101.28     34.75 o 
 -11   1  10       15.23       26.37     21.20 o 
 -10   1  10       60.64       77.23     19.78 o 
  -9   1  10        4.06      -12.34     12.86 o 
  -8   1  10       11.50       14.15     11.38 o 
  -7   1  10        0.38       -1.17      7.67 o 
  -6   1  10        5.79        8.41      6.17 o 
  -5   1  10      737.10      797.10     21.30 o 
  -4   1  10     1084.18     1041.29     27.37 o 
  -3   1  10      610.21      648.51     16.08 o 
  -2   1  10      102.54      102.28      7.02 o 
  -1   1  10      408.79      451.24     12.81 o 
   0   1  10      367.04      420.13     12.44 o 
   1   1  10        0.01        3.17      2.54 o 
   2   1  10      117.38      119.06     11.18 o 
   3   1  10      124.68       49.41     25.39 o 
   4   1  10        2.63        2.91      5.08 o 
   5   1  10      262.02      292.39     17.63 o 
   6   1  10        7.72        7.45      8.98 o 
   7   1  10        1.48      -14.89     15.45 o 
   8   1  10        6.82        0.37     18.92 o 
 -11   2  10       12.58      -27.80     27.80 o 
 -10   2  10       24.34       56.03     19.06 o 
  -9   2  10      178.22      138.04     19.78 o 
  -8   2  10       14.84       13.22     12.10 o 
  -7   2  10       25.90       17.51      7.62 o 
  -6   2  10      498.35      524.25     18.50 o 
  -5   2  10        2.40        0.82      4.71 o 
  -4   2  10     3114.49     3371.38     63.79 o 
  -3   2  10      394.80      386.07     15.76 o 
  -2   2  10        7.75        7.12      3.87 o 
  -1   2  10      178.86      193.32      8.33 o 
   0   2  10      406.63      399.95     10.81 o 
   1   2  10      691.71      657.93     15.90 o 
   2   2  10       13.27       13.63      5.09 o 
   3   2  10       35.22       37.72      6.16 o 
   4   2  10      543.50      587.15     17.68 o 
   5   2  10        2.91        0.78      6.84 o 
   6   2  10       25.59       43.05     18.10 o 
   7   2  10       19.01        0.05     22.34 o 
   8   2  10       44.58       13.80     20.00 o 
 -10   3  10        0.35       23.95     17.08 o 
  -9   3  10        3.88       16.31     13.57 o 
  -8   3  10        3.82        7.89     10.56 o 
  -7   3  10       57.02       46.46      9.89 o 
  -6   3  10       53.57       46.44     10.75 o 
  -5   3  10        0.52        3.85      4.54 o 
  -4   3  10       33.56       28.41      5.41 o 
  -3   3  10       31.69       32.26      4.64 o 
  -2   3  10      126.26      137.31      6.85 o 
  -1   3  10      171.88      195.59      7.95 o 
   0   3  10      100.38      100.45      7.13 o 
   1   3  10       21.67       17.75      4.20 o 
   2   3  10      181.90      181.39      8.26 o 
   3   3  10        5.23       -1.31      5.39 o 
   4   3  10        0.76        8.13      5.91 o 
   5   3  10        0.50       -4.56     10.93 o 
   6   3  10        3.09        9.90     10.41 o 
   7   3  10        2.62        0.13     15.69 o 
  -9   4  10        5.84       19.86     26.81 o 
  -8   4  10        7.65       28.79     23.83 o 
  -7   4  10       40.68       24.77     11.11 o 
  -6   4  10      355.02      407.88     21.57 o 
  -5   4  10        5.18        7.84      8.17 o 
  -4   4  10      127.52      124.49      6.97 o 
  -3   4  10      199.48      218.95     11.96 o 
  -2   4  10       47.12       35.86      4.11 o 
  -1   4  10       41.67       39.80      8.17 o 
   0   4  10       84.31       72.09      7.78 o 
   1   4  10      297.70      321.35     10.66 o 
   2   4  10      171.74      171.33      8.88 o 
   3   4  10       66.87       58.39      7.88 o 
   4   4  10        7.78       13.74      8.75 o 
   5   4  10      131.82      168.00     24.82 o 
   6   4  10       79.48       87.79     16.18 o 
  -8   5  10        9.66       42.70     27.80 o 
  -7   5  10       11.60       36.74     23.83 o 
  -6   5  10        0.07      -25.82     25.82 o 
  -5   5  10        0.02       22.03     20.35 o 
  -4   5  10       13.92       10.12     11.87 o 
  -3   5  10        1.64       -4.35      9.05 o 
  -2   5  10       16.96       24.14     10.43 o 
  -1   5  10       19.78       21.97      6.06 o 
   0   5  10       50.46       50.72      6.19 o 
   1   5  10        1.01       -5.43      5.43 o 
   2   5  10        0.80       -3.96      6.24 o 
   3   5  10        5.45       -7.32      9.64 o 
   4   5  10       13.31        9.89     15.03 o 
   5   5  10        0.83      -11.00     13.99 o 
  -6   6  10       60.37       21.84     29.79 o 
  -5   6  10       12.59       19.86     18.87 o 
  -4   6  10       18.63        3.97     21.84 o 
  -3   6  10       39.43       53.98     18.90 o 
  -2   6  10       50.06       73.19     14.13 o 
  -1   6  10        6.27      -10.98     10.98 o 
   0   6  10       67.31       74.47     26.81 o 
   1   6  10      271.49      260.14     42.70 o 
   2   6  10        0.21        7.94     21.84 o 
   3   6  10       22.79        7.94     21.84 o 
 -11   1  11        4.37       29.12     61.06 o 
 -10   1  11       10.73       31.74     23.45 o 
  -9   1  11       54.15       21.53     30.28 o 
  -8   1  11      603.96      612.96     26.68 o 
  -7   1  11        2.63       -7.24      7.24 o 
  -6   1  11       38.38       39.00      7.02 o 
  -5   1  11       69.73       57.58      7.53 o 
  -4   1  11      900.02      923.46     25.22 o 
  -3   1  11     2556.12     2674.72     50.96 o 
  -2   1  11      178.33      193.00      8.56 o 
  -1   1  11     1633.04     1722.48     37.41 o 
   0   1  11        6.58       -0.93      3.97 o 
   1   1  11      861.47      870.82     30.08 o 
   2   1  11      242.16      255.04     11.77 o 
   3   1  11     1081.77     1170.26     35.26 o 
   4   1  11      670.76      639.26     22.19 o 
   5   1  11       27.91       42.89     13.83 o 
   6   1  11      182.78      170.12     15.04 o 
   7   1  11      100.96       92.24     29.79 o 
   8   1  11       32.22       72.81     27.87 o 
 -11   2  11        4.10       -0.99     37.73 o 
 -10   2  11       13.34       14.73     17.51 o 
  -9   2  11        1.78        2.32     15.69 o 
  -8   2  11        3.57        8.24     11.61 o 
  -7   2  11        2.37       -0.43      7.53 o 
  -6   2  11        0.91        4.10      7.31 o 
  -5   2  11       98.58       79.76      6.75 o 
  -4   2  11      223.67      211.95     14.47 o 
  -3   2  11        0.35       -3.68      3.68 o 
  -2   2  11       26.11       21.42      5.19 o 
  -1   2  11      398.84      466.21     11.64 o 
   0   2  11      668.05      747.12     17.02 o 
   1   2  11      182.97      196.02      8.48 o 
   2   2  11      129.99      123.08      9.26 o 
   3   2  11       33.46       30.94      5.57 o 
   4   2  11       33.42       30.25      5.71 o 
   5   2  11        1.36        2.68     10.84 o 
   6   2  11        2.00      -12.57     14.28 o 
   7   2  11       13.78       44.13     19.62 o 
   8   2  11        1.30      -44.68     44.68 o 
 -10   3  11        3.54       -2.98     32.27 o 
  -9   3  11        4.46        9.49     13.67 o 
  -8   3  11       71.97       59.35     13.99 o 
  -7   3  11        1.66       -2.00      8.19 o 
  -6   3  11        0.01       12.12      6.73 o 
  -5   3  11        7.43        2.57      5.60 o 
  -4   3  11       85.43       86.88      6.30 o 
  -3   3  11      161.48      152.22      7.27 o 
  -2   3  11      187.05      205.74      8.14 o 
  -1   3  11      322.06      340.23     13.77 o 
   0   3  11      595.90      630.78     26.94 o 
   1   3  11      261.56      270.72     14.93 o 
   2   3  11       18.28        6.46      4.04 o 
   3   3  11      434.86      454.07     18.40 o 
   4   3  11      378.35      328.50     22.06 o 
   5   3  11       34.31       30.97      9.26 o 
   6   3  11       67.03       68.92     39.18 o 
   7   3  11        1.78       23.19     20.85 o 
  -9   4  11        2.81      -20.85     37.73 o 
  -8   4  11        3.06       16.88     21.84 o 
  -7   4  11        0.08       -7.45      7.45 o 
  -6   4  11        0.02       -6.62      6.62 o 
  -5   4  11       38.17       23.46      6.11 o 
  -4   4  11       64.59       54.39      6.53 o 
  -3   4  11       28.39       21.65      4.67 o 
  -2   4  11      111.21       98.48      6.14 o 
  -1   4  11       88.80       94.29      7.58 o 
   0   4  11       17.67       12.42      4.97 o 
   1   4  11       60.95       55.78      7.13 o 
   2   4  11      248.31      234.31     10.78 o 
   3   4  11       37.64       36.21      7.54 o 
   4   4  11       59.29       56.54      9.28 o 
   5   4  11       11.59        7.73      9.60 o 
   6   4  11        0.18       -9.07     20.92 o 
  -8   5  11       23.69        9.93     37.73 o 
  -7   5  11       23.82       63.55     32.77 o 
  -6   5  11        2.69       -5.96     16.88 o 
  -5   5  11       10.77       -0.99     15.45 o 
  -4   5  11      176.40      194.43     18.36 o 
  -3   5  11       92.32      102.01     15.02 o 
  -2   5  11      186.85      164.42     17.87 o 
  -1   5  11      266.30      275.85     14.33 o 
   0   5  11       39.93       50.67      7.84 o 
   1   5  11      160.50      174.71     16.91 o 
   2   5  11       34.92       31.21      8.79 o 
   3   5  11      336.30      387.12     45.18 o 
   4   5  11      122.39      117.74     18.09 o 
   5   5  11        4.19      -21.84     34.75 o 
  -6   6  11        1.56       -7.94     18.87 o 
  -5   6  11        0.21       37.73     26.81 o 
  -4   6  11        0.37        8.94     23.83 o 
  -3   6  11        2.22        8.61     14.21 o 
  -2   6  11       13.07       -0.88     14.99 o 
  -1   6  11        0.04       -9.45     13.36 o 
   0   6  11        0.62       40.71     24.82 o 
   1   6  11        3.26       -9.93     32.77 o 
   3   6  11        6.82      -31.77     31.77 o 
 -11   0  12        2.79      -27.80     27.80 o 
 -10   0  12      473.89      451.78     49.65 o 
  -9   0  12       43.41       53.62     28.79 o 
  -8   0  12       15.97       20.20     13.67 o 
  -7   0  12      266.22      292.01     22.81 o 
  -6   0  12      785.78      845.41     46.67 o 
  -5   0  12     1078.33     1121.35     40.07 o 
  -4   0  12        1.35        7.42      6.64 o 
  -3   0  12      333.38      362.49     20.35 o 
  -2   0  12      475.13      429.47     18.21 o 
  -1   0  12      189.88      150.83     16.88 o 
   0   0  12       13.52        6.53      6.64 o 
   1   0  12      961.11     1037.00     36.33 o 
   2   0  12      232.52      196.37     31.77 o 
   3   0  12      999.41     1161.56     62.06 o 
   4   0  12      247.47      251.22     21.06 o 
   5   0  12       56.87       30.78     20.85 o 
   6   0  12      148.26       93.33     27.80 o 
   7   0  12       69.46       92.34     32.77 o 
 -11   1  12        0.01       14.89     20.36 o 
 -10   1  12       68.43       70.00     18.96 o 
  -9   1  12       15.36       20.11     14.89 o 
  -8   1  12       46.81       44.15     12.47 o 
  -7   1  12       13.04       16.08      7.94 o 
  -6   1  12      146.02      142.07     10.63 o 
  -5   1  12      293.94      263.30     11.55 o 
  -4   1  12      237.95      227.66     10.13 o 
  -3   1  12       13.93       14.51      4.50 o 
  -2   1  12      138.33      132.51      7.85 o 
  -1   1  12       40.72       55.29      5.93 o 
   0   1  12      246.02      282.86     10.31 o 
   1   1  12      333.32      351.21     13.43 o 
   2   1  12       30.37       31.57      7.15 o 
   3   1  12      274.36      268.41     14.67 o 
   4   1  12        1.48        8.75      8.08 o 
   5   1  12       14.70       -7.42     13.53 o 
   6   1  12        1.85       23.76     15.79 o 
   7   1  12        1.90       -4.93     23.33 o 
 -11   2  12       20.39        5.96     26.81 o 
 -10   2  12       13.11        9.93     20.15 o 
  -9   2  12       76.31      127.85     35.25 o 
  -8   2  12       66.35       71.58     12.62 o 
  -7   2  12      482.65      438.66     28.89 o 
  -6   2  12       47.90       50.49      7.63 o 
  -5   2  12     1399.75     1490.83     34.73 o 
  -4   2  12     1500.26     1612.49     40.27 o 
  -3   2  12      518.82      526.04     15.22 o 
  -2   2  12      230.53      210.11      9.58 o 
  -1   2  12     1134.98     1164.23     23.60 o 
   0   2  12       19.64       15.26      5.90 o 
   1   2  12      227.37      222.53      9.51 o 
   2   2  12      272.04      263.80     12.53 o 
   3   2  12       87.08       74.22      9.60 o 
   4   2  12      271.22      261.71     19.90 o 
   5   2  12       25.79       23.76     21.31 o 
   6   2  12       96.85       74.01     24.45 o 
   7   2  12       70.96       68.66     24.55 o 
 -10   3  12       10.30       12.41     24.97 o 
  -9   3  12       35.38       28.33     24.82 o 
  -8   3  12        0.03        2.20      9.47 o 
  -7   3  12       37.23       30.01     20.31 o 
  -6   3  12      143.15      125.46     12.14 o 
  -5   3  12        6.84       13.29      6.88 o 
  -4   3  12      127.08      121.11      7.88 o 
  -3   3  12      485.02      528.84     15.23 o 
  -2   3  12        9.46       13.27     10.16 o 
  -1   3  12       46.19       50.46      5.80 o 
   0   3  12        1.02        9.53      4.75 o 
   1   3  12       12.71       11.42      4.99 o 
   2   3  12        1.18       -1.10      7.49 o 
   3   3  12       12.20        3.48      6.49 o 
   4   3  12       35.75       24.16     10.32 o 
   5   3  12       13.27       -6.88      9.04 o 
   6   3  12        0.94       34.04     17.18 o 
   7   3  12        0.36        3.99     18.52 o 
  -9   4  12       30.01       26.81     28.79 o 
  -8   4  12        0.01        0.00     20.85 o 
  -7   4  12        3.18      -12.23     26.81 o 
  -6   4  12       58.66       56.30     17.38 o 
  -5   4  12      252.67      275.35     12.93 o 
  -4   4  12       18.17        9.57      4.13 o 
  -3   4  12       26.67       18.61      5.04 o 
  -2   4  12      378.64      380.30     12.71 o 
  -1   4  12      153.68      161.10      8.48 o 
   0   4  12       82.43       97.63      8.64 o 
   1   4  12      103.83      108.30      8.93 o 
   2   4  12       15.51       15.40      7.45 o 
   3   4  12      105.90       96.59     11.55 o 
   4   4  12       28.17       47.05     11.96 o 
   5   4  12       17.62       17.56     10.83 o 
   6   4  12      213.69      231.55     28.87 o 
  -8   5  12       17.61      -11.91     26.81 o 
  -7   5  12        4.46       16.88     20.85 o 
  -6   5  12       20.06       -6.95     18.87 o 
  -5   5  12       13.16       -7.94     14.89 o 
  -4   5  12       67.21       63.64     13.83 o 
  -3   5  12        0.57        7.13      8.03 o 
  -2   5  12        5.81       12.47      5.19 o 
  -1   5  12        4.15        3.12      6.64 o 
   0   5  12       38.52       33.28      8.01 o 
   1   5  12       77.12       80.29      9.44 o 
   2   5  12       10.31      -11.75     11.75 o 
   3   5  12        0.50        7.07     13.96 o 
   4   5  12        0.06       14.54     24.33 o 
  -6   6  12       37.62        5.96     30.78 o 
  -5   6  12       54.99       54.61     28.79 o 
  -4   6  12        2.15      -15.89     24.82 o 
  -3   6  12       21.03        4.96     27.31 o 
  -2   6  12       68.28       89.77     18.92 o 
  -1   6  12      125.92       85.39     36.74 o 
   0   6  12       14.34        9.93     23.83 o 
   1   6  12       33.97       -9.93     25.82 o 
 -11   1  13        2.67        5.03     33.26 o 
 -10   1  13      100.67      115.26     23.32 o 
  -9   1  13      366.15      374.17     30.17 o 
  -8   1  13       59.03       50.12     13.69 o 
  -7   1  13      133.59      150.30     12.20 o 
  -6   1  13       59.61       58.37      9.25 o 
  -5   1  13       16.31        8.83      6.01 o 
  -4   1  13       56.49       58.75      6.90 o 
  -3   1  13        0.07        4.39      4.70 o 
  -2   1  13     1017.90     1123.33     27.37 o 
  -1   1  13        3.51       -4.70      4.70 o 
   0   1  13        9.02        2.39      5.34 o 
   1   1  13      220.95      197.87      7.88 o 
   2   1  13      622.10      650.10     21.30 o 
   3   1  13      486.34      492.41     20.25 o 
   4   1  13        7.81       18.36     23.33 o 
   5   1  13      425.08      515.51     45.67 o 
   6   1  13       15.10        3.58     16.10 o 
   7   1  13        4.09       -5.53     19.62 o 
 -11   2  13        0.00       10.92     26.81 o 
 -10   2  13        0.04       27.60     18.80 o 
  -9   2  13       11.15       28.27     27.80 o 
  -8   2  13       15.45       31.79     14.30 o 
  -7   2  13        0.73       -4.34      7.86 o 
  -6   2  13       94.08      104.31     10.05 o 
  -5   2  13       22.23       20.33      6.05 o 
  -4   2  13       48.34       42.63      9.60 o 
  -3   2  13       10.75       -2.61      5.12 o 
  -2   2  13      117.67      107.93      8.00 o 
  -1   2  13      297.23      318.08     10.98 o 
   0   2  13       17.95       24.35      5.70 o 
   1   2  13       79.02       74.20      6.70 o 
   2   2  13      103.87      104.56      9.91 o 
   3   2  13       32.68       35.85      9.46 o 
   4   2  13        1.70       -1.50     13.04 o 
   5   2  13        0.00      -13.97     14.28 o 
   6   2  13       27.22       18.39     17.51 o 
   7   2  13        2.87      -13.38     18.84 o 
 -10   3  13       46.22       27.69     17.81 o 
  -9   3  13       91.08       62.86     16.84 o 
  -8   3  13       24.43       28.79     14.98 o 
  -7   3  13       92.85       94.48     12.17 o 
  -6   3  13        2.82       10.95      7.06 o 
  -5   3  13      570.09      573.71     19.08 o 
  -4   3  13       34.78       32.77      5.58 o 
  -3   3  13      920.47      982.23     23.03 o 
  -2   3  13      653.84      686.49     17.83 o 
  -1   3  13        0.39        2.94      5.29 o 
   0   3  13        6.59        4.75      5.03 o 
   1   3  13      409.95      411.21     18.28 o 
   2   3  13      545.09      603.90     21.35 o 
   3   3  13        0.09       -8.45      8.45 o 
   4   3  13      137.28      144.78     10.98 o 
   5   3  13      177.20      243.56     57.09 o 
   6   3  13       14.78       19.11     20.43 o 
  -9   4  13        8.33       11.91     29.79 o 
  -8   4  13        0.05        9.93     22.84 o 
  -7   4  13       55.44       58.73     12.13 o 
  -6   4  13        3.60       -3.06      8.42 o 
  -5   4  13       31.82       11.19      6.98 o 
  -4   4  13       17.80       13.76      5.22 o 
  -3   4  13      419.86      459.28     25.57 o 
  -2   4  13      189.34      186.27      9.00 o 
  -1   4  13       70.97       57.99      6.49 o 
   0   4  13        4.33        7.88      6.45 o 
   1   4  13       96.84       99.41      9.31 o 
   2   4  13      129.97      118.09     22.21 o 
   3   4  13        0.21       18.28     11.80 o 
   4   4  13        0.19      -10.37     10.73 o 
   5   4  13        3.61       -8.38     15.51 o 
  -8   5  13       22.41       43.69     40.71 o 
  -7   5  13       58.37       68.51     27.80 o 
  -6   5  13       23.80        9.93     27.80 o 
  -5   5  13        0.63      -16.88     16.88 o 
  -4   5  13        4.64       12.42     20.35 o 
  -3   5  13       19.84       24.53     15.02 o 
  -2   5  13       92.57       88.02      8.33 o 
  -1   5  13        5.91        7.14      6.88 o 
   0   5  13        0.09        6.38      7.57 o 
   1   5  13        9.75        9.24      8.20 o 
   2   5  13      124.41      122.40     17.87 o 
   3   5  13       24.22       15.89     18.87 o 
   4   5  13      113.80      153.90     32.77 o 
  -6   6  13        5.76      -21.84     23.83 o 
  -5   6  13       13.33       39.72     23.83 o 
  -4   6  13        0.90       13.90     19.86 o 
  -3   6  13       15.35      -13.14     20.00 o 
  -2   6  13        5.14       -9.60     37.73 o 
  -1   6  13        0.98       51.63     34.75 o 
   0   6  13        8.00       45.67     28.79 o 
   1   6  13        9.73      -29.79     29.79 o 
 -11   0  14       26.18        6.95     28.79 o 
 -10   0  14        0.30      -16.88     24.82 o 
  -9   0  14        1.82       57.59     29.79 o 
  -8   0  14       89.89       65.53     20.85 o 
  -7   0  14        4.12      -12.41     12.41 o 
  -6   0  14      164.07      164.23     22.84 o 
  -5   0  14       10.77        6.65      8.05 o 
  -4   0  14       85.64       65.98     11.19 o 
  -3   0  14     1130.38     1132.54     65.53 o 
  -2   0  14      647.96      718.05     27.41 o 
  -1   0  14       49.45       56.53     17.87 o 
   0   0  14      804.92      870.17     30.49 o 
   1   0  14       12.86       -4.47     10.25 o 
   2   0  14      305.00      328.38     32.27 o 
   3   0  14        8.99       19.31     16.22 o 
   4   0  14      111.72      146.95     25.82 o 
   5   0  14       10.82       42.70     30.78 o 
   6   0  14       32.90       41.70     24.82 o 
   7   0  14       35.89      -30.78     30.78 o 
 -11   1  14       90.81       89.36     26.21 o 
 -10   1  14       10.07        1.61     16.49 o 
  -9   1  14       11.05       14.09     14.69 o 
  -8   1  14       32.81       40.09     12.30 o 
  -7   1  14       12.99        7.57     10.03 o 
  -6   1  14        2.27        1.57      6.40 o 
  -5   1  14      206.44      231.37     22.36 o 
  -4   1  14       42.57       37.84      6.68 o 
  -3   1  14       10.37        0.20      5.50 o 
  -2   1  14      467.32      490.29     15.57 o 
  -1   1  14       40.75       44.16      6.59 o 
   0   1  14        5.27       -0.14      5.74 o 
   1   1  14       19.18        3.85      6.68 o 
   2   1  14      119.87      119.35     11.83 o 
   3   1  14      260.61      249.02     15.83 o 
   4   1  14       25.97       38.05     27.31 o 
   5   1  14        0.11       -4.96     14.04 o 
   6   1  14        0.46       -0.36     22.84 o 
   7   1  14       16.81       -8.14     26.31 o 
 -11   2  14        0.17       28.79     39.72 o 
 -10   2  14       16.67       14.15     17.89 o 
  -9   2  14       32.00       17.80     14.79 o 
  -8   2  14        0.46        7.38     13.24 o 
  -7   2  14      444.43      479.35     24.06 o 
  -6   2  14        0.47        6.35      6.28 o 
  -5   2  14       57.04       61.41      8.13 o 
  -4   2  14      215.30      231.76     11.19 o 
  -3   2  14      752.72      846.05     23.98 o 
  -2   2  14        0.02        0.83      4.43 o 
  -1   2  14      360.97      358.71     12.54 o 
   0   2  14      912.19      954.81     29.35 o 
   1   2  14        4.22        8.76      5.33 o 
   2   2  14       58.63       79.26     19.78 o 
   3   2  14      189.97      192.51     14.36 o 
   4   2  14       27.45       12.73     15.23 o 
   5   2  14       13.43       12.58     15.69 o 
   6   2  14        0.62        4.77     17.38 o 
   7   2  14       20.49       34.75     33.76 o 
 -10   3  14        0.21       19.80     22.81 o 
  -9   3  14        0.04       -5.67     13.96 o 
  -8   3  14       25.63       13.64     12.11 o 
  -7   3  14       89.86       59.57     13.11 o 
  -6   3  14       67.09       62.83     10.70 o 
  -5   3  14      477.30      515.26     18.84 o 
  -4   3  14       35.57       32.18      5.85 o 
  -3   3  14       89.72       88.03      7.40 o 
  -2   3  14       11.09       11.00      5.06 o 
  -1   3  14       85.66       82.13      7.40 o 
   0   3  14       30.15       21.37      9.68 o 
   1   3  14      173.57      153.50     10.16 o 
   2   3  14       27.40       24.83      8.04 o 
   3   3  14       36.83       12.22     13.18 o 
   4   3  14        0.54       34.06     16.89 o 
   5   3  14       31.98      -14.99     22.84 o 
   6   3  14        4.51       15.89     19.66 o 
  -9   4  14        1.32       -1.99     28.79 o 
  -8   4  14       61.69       63.55     27.80 o 
  -7   4  14       99.59      168.80     34.75 o 
  -6   4  14       57.41       69.39     12.64 o 
  -5   4  14       12.66        4.03      8.39 o 
  -4   4  14        1.75        4.73      6.39 o 
  -3   4  14      155.43      168.51      9.15 o 
  -2   4  14      266.93      252.59     11.86 o 
  -1   4  14       30.00       20.39      5.97 o 
   0   4  14      519.36      540.63     18.61 o 
   1   4  14      123.13      140.50     10.51 o 
   2   4  14       24.43       28.62      8.88 o 
   3   4  14       15.82       56.51     15.23 o 
   4   4  14      134.88      125.37     20.22 o 
   5   4  14       59.95       81.20     43.19 o 
  -8   5  14       11.43      -25.82     38.72 o 
  -7   5  14       22.12       -8.94     34.75 o 
  -6   5  14       22.06      -21.84     21.84 o 
  -5   5  14       10.96       13.90     18.87 o 
  -4   5  14        9.78       13.60     13.04 o 
  -3   5  14        0.49       -0.99      6.43 o 
  -2   5  14       48.02       46.54     10.75 o 
  -1   5  14        5.92        6.48      6.68 o 
   0   5  14        1.82       -1.01      7.68 o 
   1   5  14        5.04       -2.17      9.91 o 
   2   5  14       19.76       21.77     13.90 o 
   3   5  14       21.76       52.62     29.79 o 
   4   5  14        0.31       -0.99     23.83 o 
  -5   6  14        0.00       -6.95     31.77 o 
  -4   6  14       42.68       57.59     30.78 o 
  -3   6  14       64.71       72.41     18.80 o 
  -2   6  14       12.43       12.91     34.75 o 
  -1   6  14       71.18       41.70     25.82 o 
   0   6  14       99.88      146.95     46.67 o 
   1   6  14        0.67       -8.94     28.79 o 
 -11   1  15        1.62        4.53     20.70 o 
 -10   1  15        0.00      -19.40     19.40 o 
  -9   1  15       64.15       61.44     17.81 o 
  -8   1  15       86.23       75.17     13.34 o 
  -7   1  15       66.85       62.49     10.17 o 
  -6   1  15       83.93       73.48     14.19 o 
  -5   1  15      460.27      481.36     18.06 o 
  -4   1  15        0.30       -1.50      6.32 o 
  -3   1  15       73.91       81.91      8.09 o 
  -2   1  15       69.27       85.06      8.87 o 
  -1   1  15      248.98      254.23     12.84 o 
   0   1  15      262.02      285.49      9.73 o 
   1   1  15        0.41       -1.14      8.01 o 
   2   1  15       68.53       66.15      9.63 o 
   3   1  15       34.00        4.52     16.88 o 
   4   1  15      284.75      294.36     24.92 o 
   5   1  15       60.26       48.26     20.22 o 
   6   1  15      158.16      169.27     40.21 o 
 -11   2  15        2.15       73.48     32.77 o 
 -10   2  15        0.87        1.54     17.19 o 
  -9   2  15        5.23       12.91     19.86 o 
  -8   2  15        1.44       10.97     11.33 o 
  -7   2  15        1.59       -0.57     10.05 o 
  -6   2  15      466.42      460.60     19.15 o 
  -5   2  15       63.72       41.22      8.60 o 
  -4   2  15      678.68      710.88     23.63 o 
  -3   2  15        6.67        9.54      6.80 o 
  -2   2  15        1.02        4.40      4.40 o 
  -1   2  15       56.89       50.07      6.11 o 
   0   2  15        9.39        9.22      5.36 o 
   1   2  15       70.08       73.57      7.10 o 
   2   2  15      114.26       92.09     13.75 o 
   3   2  15       10.24       -9.29     13.04 o 
   4   2  15        0.19      -16.92     18.60 o 
   5   2  15        0.04       -5.94     16.81 o 
   6   2  15        2.02       21.57     19.07 o 
 -10   3  15       14.55       14.66     18.54 o 
  -9   3  15        6.02       34.93     19.30 o 
  -8   3  15      238.29      250.66     34.53 o 
  -7   3  15       17.63       12.36      8.93 o 
  -6   3  15      174.72      175.30     14.16 o 
  -5   3  15       84.37       79.20     10.50 o 
  -4   3  15       30.76       30.60      7.43 o 
  -3   3  15       18.27       17.55      6.11 o 
  -2   3  15      125.14      124.07     13.49 o 
  -1   3  15      270.50      267.95     11.47 o 
   0   3  15        2.84        3.66      5.36 o 
   1   3  15        2.94       -3.23      6.28 o 
   2   3  15        1.91       -2.14      8.34 o 
   3   3  15       36.53       32.27     13.34 o 
   4   3  15       85.75       79.57     18.21 o 
   5   3  15        1.67       -4.54     19.06 o 
   6   3  15       33.28       10.55     21.41 o 
  -9   4  15       27.61       56.60     40.71 o 
  -8   4  15        0.18       -8.94     35.74 o 
  -7   4  15       19.46       36.74     21.84 o 
  -6   4  15        0.73      -12.90     12.90 o 
  -5   4  15       11.29       24.72      8.16 o 
  -4   4  15       36.88       36.31      7.90 o 
  -3   4  15       39.94       31.82      6.22 o 
  -2   4  15      105.16       91.71      8.12 o 
  -1   4  15      105.27      108.46     12.09 o 
   0   4  15       36.65       23.61      7.44 o 
   1   4  15        6.07        4.43      7.89 o 
   2   4  15        0.25       -5.70      9.73 o 
   3   4  15        1.41      -11.50     14.89 o 
   4   4  15        6.46      -18.37     18.37 o 
   5   4  15        0.04      -28.79     29.29 o 
  -8   5  15       35.38       23.83     28.79 o 
  -7   5  15        7.95      -26.81     26.81 o 
  -6   5  15        0.89       14.89     24.82 o 
  -5   5  15       21.18       30.78     27.80 o 
  -4   5  15       23.21       56.31     16.68 o 
  -3   5  15        0.36       -8.70      8.70 o 
  -2   5  15        0.60       -3.71      9.46 o 
  -1   5  15      161.24      186.58     16.74 o 
   0   5  15      292.10      301.96     33.11 o 
   1   5  15        3.79        4.67     16.45 o 
   2   5  15      103.06       75.52     18.36 o 
   3   5  15      142.40      192.63     39.72 o 
  -5   6  15        2.60        3.97     23.83 o 
  -4   6  15       63.53       64.54     25.82 o 
  -3   6  15        6.73      -12.44     27.80 o 
  -2   6  15        0.02       -7.94     24.82 o 
  -1   6  15        0.34        3.97     24.82 o 
   0   6  15       28.03       20.85     27.80 o 
   1   6  15        8.24      -27.80     42.70 o 
 -11   0  16       11.14      -26.81     30.78 o 
  -9   0  16        0.01       -1.99     20.85 o 
  -8   0  16       43.93       67.52     21.84 o 
  -7   0  16       78.07       73.13     15.08 o 
  -6   0  16       42.53       35.39     11.69 o 
  -5   0  16      317.35      326.45     22.04 o 
  -4   0  16       34.76        6.58     10.22 o 
  -3   0  16       82.97       84.10     13.36 o 
  -2   0  16        5.19       -8.05      8.05 o 
  -1   0  16      582.61      588.90     27.14 o 
   0   0  16      259.64      263.81     18.80 o 
   1   0  16     2060.72     2298.68     77.18 o 
   2   0  16      893.79      880.80     42.13 o 
   3   0  16       99.01       68.51     21.84 o 
   4   0  16      157.89      161.84     28.79 o 
   5   0  16       18.16       -9.93     22.84 o 
   6   0  16      223.70      259.15     49.65 o 
 -11   1  16        5.38       27.80     30.78 o 
 -10   1  16       16.76       29.67     18.21 o 
  -9   1  16       12.30        5.96     14.74 o 
  -8   1  16       64.51       50.51     15.69 o 
  -7   1  16        0.63       -4.69      9.71 o 
  -6   1  16      113.55      119.21     13.20 o 
  -5   1  16       73.93       77.02      9.42 o 
  -4   1  16       79.27       76.64     12.61 o 
  -3   1  16      142.77      144.85     11.61 o 
  -2   1  16       51.43       31.08      7.60 o 
  -1   1  16       21.82       10.65     10.75 o 
   0   1  16      152.57      134.38     12.33 o 
   1   1  16      127.94      135.83     12.76 o 
   2   1  16      179.32      187.47     13.22 o 
   3   1  16      201.35      208.02     20.22 o 
   4   1  16       14.78       23.33     14.74 o 
   5   1  16        4.29       20.59     17.38 o 
   6   1  16       10.97       38.23     22.47 o 
 -10   2  16       26.91       -8.12     69.01 o 
  -9   2  16       39.21       14.89     20.85 o 
  -8   2  16        7.98        5.41     12.56 o 
  -7   2  16        6.16       15.64      9.44 o 
  -6   2  16      669.58      706.06     29.81 o 
  -5   2  16      191.43      186.08     11.77 o 
  -4   2  16       86.79       91.87      9.88 o 
  -3   2  16      419.44      420.11     17.00 o 
  -2   2  16      119.68      115.24      8.34 o 
  -1   2  16      336.54      315.17     11.93 o 
   0   2  16        1.59       -1.33      5.56 o 
   1   2  16      307.92      317.01     13.42 o 
   2   2  16      434.01      401.10     21.56 o 
   3   2  16        7.68       -8.29     31.28 o 
   4   2  16       43.79       29.59     18.18 o 
   5   2  16       20.57       11.06     20.35 o 
   6   2  16       85.41       81.24     33.76 o 
 -10   3  16        2.26       -7.64     23.14 o 
  -9   3  16        1.81       -4.34     19.86 o 
  -8   3  16       13.38       12.50     13.77 o 
  -7   3  16        2.58        6.33     10.86 o 
  -6   3  16        4.69       -2.78      9.17 o 
  -5   3  16      179.73      143.52     11.05 o 
  -4   3  16       42.86       44.56      7.66 o 
  -3   3  16      182.12      166.90     10.11 o 
  -2   3  16        0.07       -5.57      5.57 o 
  -1   3  16       63.68       68.93      9.01 o 
   0   3  16        5.39       -5.31      5.80 o 
   1   3  16       17.33       -5.56      7.24 o 
   2   3  16      142.23      111.89     15.32 o 
   3   3  16       57.87       60.89     21.84 o 
   4   3  16        3.98      -15.75     16.38 o 
   5   3  16       35.14       36.55     20.00 o 
  -9   4  16        0.67        3.97     38.72 o 
  -8   4  16        0.02       19.86     26.81 o 
  -7   4  16        1.52       -4.96     21.84 o 
  -6   4  16        6.28       10.57      9.57 o 
  -5   4  16      135.13      146.97     22.71 o 
  -4   4  16        0.31        1.65      9.17 o 
  -3   4  16       52.13       45.14      7.49 o 
  -2   4  16      217.41      237.41     12.80 o 
  -1   4  16      130.99      121.93     10.10 o 
   0   4  16       30.66       29.94      9.17 o 
   1   4  16      226.72      206.97     17.90 o 
   2   4  16      139.74      143.96     41.21 o 
   3   4  16        1.05       -4.07     20.04 o 
   4   4  16       20.39       42.84     21.45 o 
  -7   5  16        1.56        7.94     26.81 o 
  -6   5  16        4.94      -17.87     22.84 o 
  -5   5  16       15.16       52.62     24.82 o 
  -4   5  16        5.20      -13.90     23.83 o 
  -3   5  16        0.00       -7.94      7.94 o 
  -2   5  16       34.02       31.96      9.35 o 
  -1   5  16        6.06       -0.99     10.87 o 
   0   5  16      141.01      101.16     14.42 o 
   1   5  16        3.03       11.82     14.31 o 
   2   5  16       46.35       55.60     29.79 o 
   3   5  16        0.23       12.91     23.83 o 
  -4   6  16        1.80        4.96     31.77 o 
  -3   6  16        9.77       12.10     16.93 o 
  -2   6  16       28.79      -19.86     23.83 o 
  -1   6  16       92.58      -13.90     36.74 o 
   0   6  16       12.49       36.74     30.78 o 
 -11   1  17       35.08      -15.89     30.78 o 
 -10   1  17       21.99       46.51     44.68 o 
  -9   1  17       89.83      117.43     23.83 o 
  -8   1  17        8.27       16.88     17.10 o 
  -7   1  17      187.63      208.07     13.18 o 
  -6   1  17      166.79      152.31     12.36 o 
  -5   1  17       14.47        8.58      7.57 o 
  -4   1  17       76.88       77.81     11.04 o 
  -3   1  17      447.13      483.66     18.30 o 
  -2   1  17      306.76      308.65     14.90 o 
  -1   1  17      622.79      659.69     22.78 o 
   0   1  17       69.34       69.07      6.70 o 
   1   1  17       90.30      101.43     11.80 o 
   2   1  17      374.34      398.88     26.65 o 
   3   1  17       78.53       69.93     17.19 o 
   4   1  17      353.51      388.43     30.49 o 
   5   1  17      155.40      178.60     36.74 o 
   6   1  17        0.39      -18.87     29.79 o 
 -10   2  17        0.01      -22.84     22.84 o 
  -9   2  17        0.60       -9.74     18.36 o 
  -8   2  17        4.12       10.18     13.02 o 
  -7   2  17       10.32       15.20     10.00 o 
  -6   2  17       17.66       14.28     13.43 o 
  -5   2  17       92.58       87.29     11.15 o 
  -4   2  17      208.87      222.60     12.75 o 
  -3   2  17        4.98        9.91      7.19 o 
  -2   2  17       12.14       11.24      7.12 o 
  -1   2  17       54.28       38.86      6.58 o 
   0   2  17        4.10       11.55      6.84 o 
   1   2  17        0.06        1.54      4.83 o 
   2   2  17        1.99        2.92     11.57 o 
   3   2  17       16.21       16.14     17.65 o 
   4   2  17        1.48       -0.90     18.74 o 
   5   2  17        7.19       -2.27     19.30 o 
  -9   3  17        5.24      -22.38     22.38 o 
  -8   3  17       20.60       12.53     18.09 o 
  -7   3  17      348.66      351.62     22.95 o 
  -6   3  17      127.10      119.27     13.95 o 
  -5   3  17      212.97      164.32     16.68 o 
  -4   3  17      203.48      194.07     11.62 o 
  -3   3  17        4.49       -1.56      7.11 o 
  -2   3  17       81.83       80.07      8.07 o 
  -1   3  17        8.85       17.32      7.07 o 
   0   3  17       85.35       76.70      9.03 o 
   1   3  17       33.95       25.94      9.84 o 
   2   3  17      102.70      107.52     21.73 o 
   3   3  17        0.38        5.96     15.45 o 
   4   3  17      117.28       92.05     24.33 o 
   5   3  17       19.95       26.25     20.49 o 
  -9   4  17       32.67       61.56     43.69 o 
  -8   4  17        5.64      -17.87     26.81 o 
  -7   4  17       71.89       76.45     28.79 o 
  -6   4  17        7.11       -6.12     10.07 o 
  -5   4  17        2.55        4.82      9.17 o 
  -4   4  17      110.23       96.76     14.85 o 
  -3   4  17       32.17       20.26      9.50 o 
  -2   4  17        8.47        2.93      6.99 o 
  -1   4  17      131.09      125.14     11.62 o 
   0   4  17        0.01        6.75      9.33 o 
   1   4  17       82.96       76.67     12.01 o 
   2   4  17       24.79       21.43     14.28 o 
   3   4  17        0.03      -18.18     18.18 o 
   4   4  17        1.71       -7.74     17.51 o 
  -7   5  17       38.99       44.68     31.77 o 
  -6   5  17        8.64        4.96     37.73 o 
  -5   5  17       30.11       50.64     24.82 o 
  -4   5  17        6.16        8.94     24.82 o 
  -3   5  17      109.91      124.13     25.32 o 
  -2   5  17       69.51       41.28     10.60 o 
  -1   5  17       21.41       17.00     10.71 o 
   0   5  17        1.33       -9.06     10.19 o 
   1   5  17       63.83       64.69     18.99 o 
   2   5  17       12.08       43.69     30.78 o 
  -3   6  17        0.91       25.82     26.81 o 
  -2   6  17       15.00        5.96     23.83 o 
 -11   0  18       39.95       73.48     37.73 o 
 -10   0  18        8.05        1.99     25.82 o 
  -9   0  18        1.62        0.00     22.84 o 
  -8   0  18       50.92       47.66     23.83 o 
  -7   0  18      384.68      429.93     40.71 o 
  -6   0  18       58.92       48.91     14.89 o 
  -5   0  18        2.84        5.63     13.99 o 
  -4   0  18     1309.49     1414.09     56.05 o 
  -3   0  18      117.24      149.85     24.82 o 
  -2   0  18      247.75      247.01     21.34 o 
  -1   0  18      133.65      147.16     18.80 o 
   0   0  18     2573.98     2874.25     89.87 o 
   1   0  18     1091.52     1292.77     71.49 o 
   2   0  18      548.20      628.51     50.64 o 
   3   0  18      313.20      260.14     35.74 o 
   4   0  18        0.62      -33.76     33.76 o 
   5   0  18       13.09      -17.87     26.81 o 
 -11   1  18        0.67      -32.77     32.77 o 
 -10   1  18        1.99       14.89     19.66 o 
  -9   1  18        2.10       21.16     34.75 o 
  -8   1  18        7.20       26.04     17.89 o 
  -7   1  18       15.56       12.01     11.42 o 
  -6   1  18        0.01       -8.91      8.91 o 
  -5   1  18        8.74        7.97     10.09 o 
  -4   1  18       19.42        4.37      7.80 o 
  -3   1  18      227.59      219.57     13.25 o 
  -2   1  18      131.93      137.44     16.03 o 
  -1   1  18       74.88       71.69      7.00 o 
   0   1  18       53.82       55.33      8.91 o 
   1   1  18      185.07      178.44     16.92 o 
   2   1  18       53.97       67.49     27.80 o 
   3   1  18       11.18        8.29     16.38 o 
   4   1  18       67.15       41.37     37.73 o 
   5   1  18        0.39       10.35     22.38 o 
 -10   2  18        0.12       -7.41     21.05 o 
  -9   2  18       27.02       35.36     18.09 o 
  -8   2  18        0.35       18.96     38.23 o 
  -7   2  18        5.39       -4.16      9.61 o 
  -6   2  18      103.33      109.72     13.72 o 
  -5   2  18      303.99      367.26     20.64 o 
  -4   2  18       73.59       80.38      9.73 o 
  -3   2  18       10.62        1.89      7.02 o 
  -2   2  18        0.00        3.89      6.26 o 
  -1   2  18       48.69       41.02      6.46 o 
   0   2  18      836.97      842.37     24.53 o 
   1   2  18       12.27       19.49      7.12 o 
   2   2  18        0.16      -13.34     13.34 o 
   3   2  18       27.56       14.12     31.77 o 
   4   2  18       23.30       29.28     21.66 o 
   5   2  18       84.88       35.53     22.81 o 
  -9   3  18        8.41       11.18     17.85 o 
  -8   3  18       21.85       28.26     16.88 o 
  -7   3  18       27.89       19.10     11.87 o 
  -6   3  18       53.18       42.38     19.03 o 
  -5   3  18        2.22        9.18      8.56 o 
  -4   3  18       48.66       47.48      8.83 o 
  -3   3  18      131.05      118.30     10.34 o 
  -2   3  18       13.88       16.55      6.53 o 
  -1   3  18        9.01        1.62      8.74 o 
   0   3  18       18.55       20.85      8.52 o 
   1   3  18        5.48       11.67     10.75 o 
   2   3  18       26.70       -7.37     25.32 o 
   3   3  18        0.46       16.31     19.79 o 
   4   3  18        4.71      -20.20     20.20 o 
  -8   4  18        0.07       15.89     28.79 o 
  -7   4  18       66.73       73.48     28.79 o 
  -6   4  18       51.77       48.29     17.10 o 
  -5   4  18       11.28       13.49     11.39 o 
  -4   4  18      216.16      223.66     23.58 o 
  -3   4  18       52.06       51.86     12.69 o 
  -2   4  18        9.09        7.11     10.04 o 
  -1   4  18       49.85       57.29     11.02 o 
   0   4  18      125.43      113.62     24.21 o 
   1   4  18       57.41       56.14     13.11 o 
   2   4  18       55.28       58.07     19.36 o 
   3   4  18       49.52       61.91     26.31 o 
  -7   5  18        4.12      -28.79     28.79 o 
  -6   5  18        7.03       71.49     40.71 o 
  -5   5  18       15.39       -3.87     16.81 o 
  -4   5  18        2.84        9.93     27.80 o 
  -3   5  18        8.01        8.03     12.27 o 
  -2   5  18        5.61        4.75     11.44 o 
  -1   5  18        0.05       -9.60      9.60 o 
   0   5  18        9.28        2.65     13.99 o 
   1   5  18        1.10      -28.42     28.79 o 
 -10   1  19        8.67        2.98     28.79 o 
  -9   1  19       17.48       29.26     42.70 o 
  -8   1  19       83.85       77.36     17.81 o 
  -7   1  19        6.10       20.15     18.37 o 
  -6   1  19       36.57       35.78     10.69 o 
  -5   1  19      288.93      302.51     16.49 o 
  -4   1  19      316.19      307.29     30.81 o 
  -3   1  19        0.80        2.34     11.90 o 
  -2   1  19      904.70      994.53     30.08 o 
  -1   1  19        1.04        3.57      5.04 o 
   0   1  19        8.14        9.07      5.13 o 
   1   1  19      222.23      225.84     22.88 o 
   2   1  19       46.92       43.60     16.49 o 
   3   1  19      139.70      202.31     35.25 o 
   4   1  19        2.29        3.32     18.21 o 
   5   1  19       39.81       38.83     28.30 o 
 -10   2  19       40.69       28.30     25.32 o 
  -9   2  19        3.66        8.61     17.89 o 
  -8   2  19       15.08       12.73     19.36 o 
  -7   2  19        8.96        8.03     11.74 o 
  -6   2  19       81.63       58.59     12.87 o 
  -5   2  19      138.78      123.42     13.69 o 
  -4   2  19       41.33       29.46     10.58 o 
  -3   2  19        1.84        8.84      9.73 o 
  -2   2  19      132.87      147.89     10.08 o 
  -1   2  19        5.32        2.64      6.24 o 
   0   2  19        0.06        0.51      7.32 o 
   1   2  19       15.51        9.43     17.38 o 
   2   2  19       20.02        7.79     30.28 o 
   3   2  19       11.41      -28.30     29.29 o 
   4   2  19       13.63       51.52     29.13 o 
  -9   3  19       40.17       75.74     22.85 o 
  -8   3  19        0.62        5.70     18.60 o 
  -7   3  19        3.32      -15.01     15.01 o 
  -6   3  19       66.85       56.33     19.60 o 
  -5   3  19       74.03       78.50     13.60 o 
  -4   3  19      259.15      258.27     15.94 o 
  -3   3  19       10.47        9.45      8.07 o 
  -2   3  19      141.94      128.86     14.76 o 
  -1   3  19        4.01       12.82     10.05 o 
   0   3  19        7.63        1.05      9.15 o 
   1   3  19       56.57       84.56     52.13 o 
   2   3  19        9.77      -15.79     26.81 o 
   3   3  19      114.20      100.57     34.26 o 
   4   3  19       26.36        9.34     22.89 o 
  -8   4  19       13.97       -1.99     29.79 o 
  -7   4  19        0.15      -25.82     26.81 o 
  -6   4  19        0.26        1.99     20.85 o 
  -5   4  19        8.04        9.27     13.32 o 
  -4   4  19       25.55       36.90     16.35 o 
  -3   4  19        6.58        8.44     13.34 o 
  -2   4  19        3.01      -18.87     18.87 o 
  -1   4  19        3.56       -4.70      9.51 o 
   0   4  19        0.60       -1.40     12.89 o 
   1   4  19       19.06      -11.56     13.68 o 
   2   4  19        7.26        9.91     18.74 o 
   3   4  19       10.89       11.62     17.81 o 
  -6   5  19       31.92       98.30     44.68 o 
  -5   5  19       31.28      -13.90     21.84 o 
  -4   5  19       27.73        0.00     29.79 o 
  -3   5  19       19.00       12.91     20.85 o 
  -2   5  19      142.42      105.08     14.75 o 
  -1   5  19       63.31       73.44     14.50 o 
   0   5  19        8.16      -10.05     20.62 o 
   1   5  19       25.07       17.87     24.82 o 
 -10   0  20       19.92       26.81     30.78 o 
  -9   0  20       11.94        5.96     34.75 o 
  -8   0  20        3.28        7.94     20.85 o 
  -7   0  20        0.38        3.97     18.87 o 
  -6   0  20      192.28      169.79     26.81 o 
  -5   0  20        0.04       -8.24     11.39 o 
  -4   0  20      134.44      123.21     20.85 o 
  -3   0  20       26.18       31.77     12.86 o 
  -2   0  20      114.16       77.83     16.35 o 
  -1   0  20      131.65      137.02     25.82 o 
   0   0  20      795.47      921.42     63.55 o 
   1   0  20       36.28       38.72     20.85 o 
   2   0  20       12.30       17.87     22.84 o 
   3   0  20        0.49      -14.89     23.83 o 
   4   0  20       10.03        6.95     27.80 o 
 -10   1  20        4.68       -3.57     20.92 o 
  -9   1  20       32.03       32.52     28.79 o 
  -8   1  20       21.00       23.49     16.49 o 
  -7   1  20        0.39        1.71     12.58 o 
  -6   1  20       46.74       34.05     15.23 o 
  -5   1  20       28.85       27.96     11.68 o 
  -4   1  20       32.67       41.10     11.96 o 
  -3   1  20        2.00        7.88      9.07 o 
  -2   1  20       99.69       93.30     12.74 o 
  -1   1  20        4.33       -0.12      5.24 o 
   0   1  20       50.57       34.25      8.54 o 
   1   1  20        3.32       12.91     14.04 o 
   2   1  20       87.37      102.81     28.79 o 
   3   1  20       39.40       35.82     23.83 o 
   4   1  20       17.51       21.74     20.04 o 
 -10   2  20       35.94       -5.96     29.79 o 
  -9   2  20        0.92        3.69     18.21 o 
  -8   2  20        5.50      -11.68     25.82 o 
  -7   2  20       52.20       45.86     15.08 o 
  -6   2  20       11.96       16.05     10.79 o 
  -5   2  20       29.66       42.94     13.98 o 
  -4   2  20        1.54       -3.66      8.89 o 
  -3   2  20       14.22       17.86     10.23 o 
  -2   2  20       91.11      103.73     10.79 o 
  -1   2  20      265.75      233.11     18.20 o 
   0   2  20       19.23       13.57      9.99 o 
   1   2  20      221.12      211.59     24.86 o 
   2   2  20       52.40       48.07     18.87 o 
   3   2  20      104.88       83.07     21.34 o 
   4   2  20       34.09       31.28     30.19 o 
  -9   3  20        5.65       11.34     25.99 o 
  -8   3  20       13.52        0.74     22.34 o 
  -7   3  20       21.35       20.32     13.81 o 
  -6   3  20       10.47       14.49     12.59 o 
  -5   3  20       43.20       33.48     11.20 o 
  -4   3  20      147.09      181.46     14.19 o 
  -3   3  20       12.21        1.60      7.76 o 
  -2   3  20        6.16       -3.18      9.54 o 
  -1   3  20        4.18       -1.66     24.41 o 
   0   3  20        0.02        6.63     11.13 o 
   1   3  20       33.58       45.18     16.85 o 
   2   3  20        0.91       -6.97     23.33 o 
   3   3  20        3.43       28.25     22.22 o 
  -8   4  20        0.06      -22.84     29.79 o 
  -7   4  20        2.19       19.86     26.81 o 
  -6   4  20       41.36       48.10     24.82 o 
  -5   4  20        1.60      -14.38     14.38 o 
  -4   4  20        0.03        3.83     12.91 o 
  -3   4  20       69.01       82.01     20.35 o 
  -2   4  20       48.86       47.56     19.78 o 
  -1   4  20       40.45       37.26     13.72 o 
   0   4  20       15.80       30.34     14.44 o 
   1   4  20       44.27       -4.01     18.00 o 
   2   4  20       66.42       46.18     26.81 o 
  -6   5  20        6.70      -14.89     27.80 o 
  -5   5  20       19.57       19.86     25.82 o 
  -4   5  20        6.35       -6.95     21.84 o 
  -3   5  20        8.92       21.84     23.83 o 
  -2   5  20        0.63      -11.65     15.79 o 
  -1   5  20        0.00        5.21     17.73 o 
   0   5  20        0.64      -19.47     19.47 o 
 -10   1  21        9.39        1.46     20.63 o 
  -9   1  21        0.34       13.87     20.93 o 
  -8   1  21       52.70       38.99     12.27 o 
  -7   1  21        8.61       20.57     13.68 o 
  -6   1  21       77.19       87.35     16.81 o 
  -5   1  21        9.09       11.96     17.19 o 
  -4   1  21      101.93      113.77     14.57 o 
  -3   1  21      101.98       94.20     13.16 o 
  -2   1  21        8.12       -6.95     11.23 o 
  -1   1  21      171.05      209.26     22.84 o 
   0   1  21       50.39       39.58     29.29 o 
   1   1  21       58.68       63.02     20.92 o 
   2   1  21       25.50       32.27     20.51 o 
   3   1  21       24.97       28.79     23.83 o 
   4   1  21       19.42        7.63     21.34 o 
 -10   2  21        0.30       44.68     30.78 o 
  -9   2  21        4.05       -6.95     21.48 o 
  -8   2  21        5.90        9.18     17.10 o 
  -7   2  21       55.81       51.23     16.93 o 
  -6   2  21        8.33        3.04     15.97 o 
  -5   2  21       20.23       24.37     16.51 o 
  -4   2  21        0.16        4.75     11.24 o 
  -3   2  21       17.01       20.24     12.89 o 
  -2   2  21       24.17       22.54     12.71 o 
  -1   2  21        5.21       12.04     14.56 o 
   0   2  21       36.32       40.62     18.12 o 
   1   2  21        1.37       16.38     19.51 o 
   2   2  21       13.97       -8.94     27.80 o 
   3   2  21       12.78       -8.44     18.96 o 
  -9   3  21       16.49        0.99     35.74 o 
  -8   3  21       51.68       44.04     20.03 o 
  -7   3  21       35.01       13.43     16.93 o 
  -6   3  21        0.75      -12.05     14.99 o 
  -5   3  21        5.57        9.28     14.36 o 
  -4   3  21       53.29       57.23     13.88 o 
  -3   3  21      190.82      216.25     19.42 o 
  -2   3  21       10.32       -4.56     10.62 o 
  -1   3  21       92.73       87.79     13.22 o 
   0   3  21       58.61       70.05     22.34 o 
   1   3  21       27.12       45.27     17.81 o 
   2   3  21        1.17       -1.09     20.57 o 
   3   3  21        2.23       15.17     23.69 o 
  -7   4  21       31.85       43.69     32.77 o 
  -6   4  21        0.68        7.74     21.35 o 
  -5   4  21        3.39       -3.12     14.89 o 
  -4   4  21        0.51       20.30     20.85 o 
  -3   4  21        0.22       -4.86     13.36 o 
  -2   4  21        0.02        4.96     17.10 o 
  -1   4  21       11.07       20.80     12.83 o 
   0   4  21        2.49       25.82     16.85 o 
   1   4  21       31.82       15.74     19.06 o 
  -5   5  21        2.73       21.84     36.74 o 
  -4   5  21       19.62       23.83     24.82 o 
  -3   5  21       59.69       36.74     24.82 o 
  -2   5  21       88.04       36.20     21.84 o 
 -10   0  22       14.90       40.71     45.67 o 
  -9   0  22       64.45       76.45     31.77 o 
  -8   0  22      118.59       75.46     28.79 o 
  -7   0  22       20.78        7.94     21.84 o 
  -6   0  22      173.70      118.16     32.77 o 
  -5   0  22      156.56      206.53     28.79 o 
  -4   0  22        3.31        2.98     16.88 o 
  -3   0  22       30.58       15.89     18.87 o 
  -2   0  22       11.64      -14.89     17.87 o 
  -1   0  22      205.93      262.13     33.76 o 
   0   0  22      266.55      321.70     38.72 o 
   1   0  22       16.39       11.91     22.84 o 
   2   0  22        1.32        1.99     23.83 o 
   3   0  22      119.80       85.39     34.75 o 
 -10   1  22        0.24       -4.96     29.79 o 
  -9   1  22        1.19        6.77     21.65 o 
  -8   1  22        0.03        0.30     16.10 o 
  -7   1  22       45.95       29.29     15.45 o 
  -6   1  22       11.22       18.67     13.99 o 
  -5   1  22        0.14       -7.26     12.15 o 
  -4   1  22        9.09        7.71     19.36 o 
  -3   1  22        5.39       21.23     14.40 o 
  -2   1  22        9.65        0.89     12.97 o 
  -1   1  22      116.01      134.27     21.71 o 
   0   1  22       88.39       86.98     39.22 o 
   1   1  22       14.88       -2.63     15.79 o 
   2   1  22       22.61       53.54     34.75 o 
   3   1  22        0.13       -2.58     23.13 o 
  -9   2  22       14.50       12.41     27.31 o 
  -8   2  22       17.78       31.35     15.46 o 
  -7   2  22        0.21        0.72     24.82 o 
  -6   2  22       51.10       61.83     21.63 o 
  -5   2  22       14.23       21.51     16.08 o 
  -4   2  22       17.51       11.97     13.68 o 
  -3   2  22       28.37       28.98     15.96 o 
  -2   2  22        5.13       -1.34     12.97 o 
  -1   2  22      119.31      122.68     23.84 o 
   0   2  22       54.95       49.37     25.82 o 
   1   2  22       39.48       17.16     17.87 o 
   2   2  22       43.13       47.00     23.69 o 
   3   2  22       83.58       39.67     24.15 o 
  -8   3  22       70.52       67.74     22.59 o 
  -7   3  22        2.66        7.62     30.78 o 
  -6   3  22       21.56       14.70     21.35 o 
  -5   3  22        0.00       -4.96     20.85 o 
  -4   3  22        0.21       -9.13     13.83 o 
  -3   3  22        0.52      -13.99     13.99 o 
  -2   3  22        1.71       10.68     16.93 o 
  -1   3  22       66.76       84.61     24.15 o 
   0   3  22        0.30       -0.60     18.18 o 
   1   3  22       24.09       27.74     17.81 o 
   2   3  22        1.97       26.52     23.11 o 
  -7   4  22        4.74        0.16     24.61 o 
  -6   4  22        0.41       44.68     28.79 o 
  -5   4  22       47.38       67.09     18.46 o 
  -4   4  22       76.78       62.50     19.93 o 
  -3   4  22       21.15      -20.85     20.85 o 
  -2   4  22       18.29       25.58     13.73 o 
  -1   4  22        7.97      -16.15     16.15 o 
   0   4  22       43.95       40.90     50.14 o 
  -9   1  23       14.59       41.21     21.76 o 
  -8   1  23        9.80       -1.56     23.84 o 
  -7   1  23        6.29       18.45     22.81 o 
  -6   1  23       51.54       73.38     21.84 o 
  -5   1  23      127.38      125.40     19.62 o 
  -4   1  23        3.17        2.80     16.93 o 
  -3   1  23       17.14       23.39     15.08 o 
  -2   1  23      303.65      342.47     29.26 o 
  -1   1  23      198.79      194.81     22.81 o 
   0   1  23        0.24       -0.50     16.85 o 
   1   1  23       80.15       64.56     26.81 o 
   2   1  23        8.03       11.44     19.86 o 
  -9   2  23        0.32      -25.82     25.82 o 
  -8   2  23       11.16       18.52     14.76 o 
  -7   2  23       56.80       60.36     21.41 o 
  -6   2  23       28.02       54.93     17.51 o 
  -5   2  23       11.46       41.04     18.61 o 
  -4   2  23        0.87      -14.16     16.89 o 
  -3   2  23        1.51        7.52     16.88 o 
  -2   2  23        0.85        9.93     17.18 o 
  -1   2  23        0.26        6.09     15.69 o 
   0   2  23        7.72        3.97     16.85 o 
   1   2  23        2.70        8.70     21.84 o 
   2   2  23        5.57       28.94     19.62 o 
  -8   3  23       86.55       46.29     49.65 o 
  -7   3  23        2.23       -1.09     19.14 o 
  -6   3  23       89.78      106.14     19.06 o 
  -5   3  23       22.41       13.90     21.84 o 
  -4   3  23        4.53       10.30     17.65 o 
  -3   3  23       15.72        0.95     23.33 o 
  -2   3  23      118.55      139.73     51.63 o 
  -1   3  23      152.37      209.72     26.94 o 
   0   3  23        0.56       -5.96     19.83 o 
   1   3  23       33.45        1.77     19.36 o 
  -6   4  23        1.66       26.92     24.55 o 
  -5   4  23       11.57       17.11     17.08 o 
  -4   4  23        3.69      -17.47     17.47 o 
  -3   4  23        4.48       -0.41     18.12 o 
  -2   4  23        3.71       -0.10     20.35 o 
  -1   4  23        0.06       15.22     18.80 o 
   0   4  23        9.71       13.94     20.32 o 
  -9   0  24        3.71      -38.72     41.70 o 
  -8   0  24       11.56       39.72     37.73 o 
  -7   0  24       30.70       89.36     37.73 o 
  -6   0  24       38.16       29.79     29.79 o 
  -5   0  24       35.28       26.81     30.78 o 
  -4   0  24        7.90        8.94     27.80 o 
  -3   0  24       49.92       81.42     24.82 o 
  -2   0  24        5.08        3.97     21.84 o 
  -1   0  24      159.35      247.24     38.72 o 
   0   0  24       52.28       22.84     26.81 o 
   1   0  24       47.56       28.79     27.80 o 
   2   0  24       21.58       -1.99     27.80 o 
  -9   1  24        8.27       11.38     23.30 o 
  -8   1  24        0.23       -9.70     18.09 o 
  -7   1  24       12.28       30.31     24.82 o 
  -6   1  24       15.86       15.32     16.49 o 
  -5   1  24        6.49       28.67     21.73 o 
  -4   1  24       10.00      -11.34     20.35 o 
  -3   1  24        5.92        3.56     17.81 o 
  -2   1  24       10.07       32.24     19.65 o 
  -1   1  24       91.00       77.45     31.77 o 
   0   1  24        2.41      -19.98     24.92 o 
   1   1  24        0.83       -2.85     19.22 o 
   2   1  24        0.61        6.10     35.74 o 
  -8   2  24        2.09       21.57     20.22 o 
  -7   2  24       83.32       68.06     20.28 o 
  -6   2  24      131.08      126.00     35.74 o 
  -5   2  24        0.03      -13.94     20.35 o 
  -4   2  24       52.97       28.54     27.31 o 
  -3   2  24       38.44       14.96     15.69 o 
  -2   2  24       41.20       21.35     16.85 o 
  -1   2  24       48.93       60.27     21.66 o 
   0   2  24       22.52       39.74     25.95 o 
   1   2  24       62.65       28.97     21.41 o 
   2   2  24       35.45       22.84     29.79 o 
  -7   3  24        0.12       25.48     18.61 o 
  -6   3  24       38.40       -4.96     23.85 o 
  -5   3  24        4.24       16.96     17.18 o 
  -4   3  24       24.05       21.98     22.84 o 
  -3   3  24       13.19       -4.96     24.82 o 
  -2   3  24        0.72        9.87     20.35 o 
  -1   3  24        0.76       36.29     22.38 o 
   0   3  24       11.14       22.16     19.93 o 
  -5   4  24        6.31       18.68     23.85 o 
  -4   4  24       47.84       18.81     37.23 o 
  -3   4  24        4.46      -20.92     20.92 o 
  -2   4  24        1.53        0.94     27.31 o 
  -9   1  25        8.72       16.88     33.76 o 
  -8   1  25       12.91       25.33     20.00 o 
  -7   1  25       54.19       50.44     32.27 o 
  -6   1  25       57.49       53.95     19.62 o 
  -5   1  25        0.79       -3.12     15.08 o 
  -4   1  25        9.92       12.82     18.74 o 
  -3   1  25       43.26       22.82     19.79 o 
  -2   1  25       16.89       18.64     16.93 o 
  -1   1  25        1.11       -1.49     18.25 o 
   0   1  25       26.68       45.78     20.32 o 
   1   1  25       61.79       50.64     23.87 o 
  -8   2  25        0.15       31.77     35.74 o 
  -7   2  25        8.52       16.88     30.78 o 
  -6   2  25        3.19       18.22     17.81 o 
  -5   2  25        0.16       -7.33     18.64 o 
  -4   2  25        4.33        1.49     16.85 o 
  -3   2  25        3.73        0.63     16.49 o 
  -2   2  25        6.83       30.35     21.45 o 
  -1   2  25        6.37       37.58     22.58 o 
   0   2  25        7.48       -6.48     20.70 o 
   1   2  25        6.27       -4.96     29.79 o 
  -7   3  25        0.06       45.67     27.80 o 
  -6   3  25        9.97       -0.12     17.65 o 
  -5   3  25        0.08       -6.07     31.77 o 
  -4   3  25       45.96       19.06     17.89 o 
  -3   3  25       35.83       21.97     19.22 o 
  -2   3  25        0.32       -2.49     19.22 o 
  -1   3  25       68.09       53.91     37.23 o 
  -8   0  26       40.93       35.74     39.72 o 
  -7   0  26        4.31      -24.82     24.82 o 
  -6   0  26        0.47      -20.85     26.81 o 
  -5   0  26       17.40      -23.83     23.83 o 
  -4   0  26       34.87       25.82     34.75 o 
  -3   0  26       25.79        2.98     22.84 o 
  -2   0  26      200.85      200.57     38.72 o 
  -1   0  26        4.40       53.62     30.78 o 
   0   0  26        9.75       -8.94     41.70 o 
  -8   1  26        0.24       18.87     29.79 o 
  -7   1  26       20.87       20.32     19.62 o 
  -6   1  26       23.11       -1.65     20.57 o 
  -5   1  26        1.27       36.53     19.78 o 
  -4   1  26        3.59       27.93     22.84 o 
  -3   1  26        0.23        6.48     17.19 o 
  -2   1  26       11.89        6.10     21.45 o 
  -1   1  26        9.16      -20.13     22.38 o 
   0   1  26        3.05       -7.36     24.24 o 
  -7   2  26       21.34       -6.19     20.49 o 
  -6   2  26        0.17      -11.11     18.21 o 
  -5   2  26        9.17       -1.53     19.99 o 
  -4   2  26       12.16        7.96     16.81 o 
  -3   2  26       39.99       42.33     19.93 o 
  -2   2  26        1.59       23.45     45.67 o 
  -1   2  26        4.31        5.15     23.51 o 
   0   2  26        5.05       13.90     31.77 o 
  -6   3  26        0.14      -38.72     38.72 o 
  -5   3  26        0.33       -4.32     26.81 o 
  -4   3  26        0.71      -18.21     18.21 o 
  -3   3  26        6.91      -21.34     21.34 o 
  -2   3  26        7.50       31.47     26.42 o 
  -7   1  27        0.88      -15.74     23.11 o 
  -6   1  27        0.73      -12.60     20.32 o 
  -5   1  27        0.19      -17.62     17.89 o 
  -4   1  27        3.44      -26.32     26.32 o 
  -3   1  27        9.82        9.95     18.60 o 
  -2   1  27       96.83      101.47     25.62 o 
  -1   1  27       10.03       18.45     24.20 o 
  -6   2  27        2.67      -21.84     38.72 o 
  -5   2  27        4.33        2.71     19.07 o 
  -4   2  27        0.16       13.61     19.22 o 
  -3   2  27        0.03       26.71     20.70 o 
  -2   2  27       25.73       25.54     22.34 o 
  -1   2  27        0.02       58.58     31.77 o 
  -6   0  28        9.16      -38.72     38.72 o 
  -5   0  28        4.48       29.79     26.81 o 
  -4   0  28      146.49      127.09     35.74 o 
  -3   0  28       16.01       36.74     39.72 o 
  -2   0  28        2.95      -22.84     29.79 o 
  -6   1  28        1.71      -10.92     41.70 o 
  -5   1  28        0.41      -13.88     18.60 o 
  -4   1  28        0.02        5.55     24.33 o 
  -3   1  28       26.10       25.16     25.86 o 
  -2   1  28       14.90      -28.79     28.79 o 
  -5   2  28        6.52        2.98     40.71 o 
  -4   2  28       47.28       62.55     33.76 o 
  -3   2  28      180.45      112.20     49.65 o 
                                                 
